# Supplementary material for: (3,5-Dimethyl­phen­yl)[8-(3,5-dimethyl­benzo­yl)-2,7-dimeth­oxy­naphthalen-1-yl]methanone
Source: Acta Crystallogr Sect E Struct Rep Online. 2012 Mar 28;68(Pt 4):o1200. doi: 10.1107/S1600536812012202 (PMC3344137; doi:10.1107/S1600536812012202)
Supplement: Supplementary file 1 [file e-68-o1200-sup1.cif]

##############################################################################
#                                                                            #
# This CIF contains the data in a paper accepted for publication in          #
# Acta Crystallographica Section E. It conforms to the requirements of       #
# Notes for Authors for Acta Crystallographica Section E, and has been       #
# peer reviewed under the auspices of the IUCr Commission on Journals.       #
#                                                                            #
# Full details of the Crystallographic Information File format               #
# are given in the paper "The Crystallographic Information File (CIF):       #
# a New Standard Archive File for Crystallography" by S. R. Hall, F. H.      #
# Allen and I. D. Brown [Acta Cryst. (1991), A47, 655-685].                  #
#                                                                            #
# The current version of the core CIF dictionary is obtainable from          #
# ftp://ftp.iucr.org/pub/cif_core.dic.                                       #
#                                                                            #
# Software is freely available for graphical display of the structure(s)     #
# in this CIF. For information consult the CIF software page                 #
# http://www.iucr.org/resources/cif/software.                                #
#                                                                            #
# This file may be used for bona fide research purposes within the           #
# scientific community so long as proper attribution is given to the journal # 
# article from which it was obtained.                                        #
#                                                                            #
##############################################################################
data_I
_audit_creation_method     SHELXL-97
_chemical_name_systematic
;
(3,5-Dimethylphenyl)[8-(3,5-dimethylbenzoyl)-
2,7-dimethoxynaphthalen-1-yl]methanone
;
_chemical_name_common
;
1,8-Bis(3,5-dimethylbenzoyl)-2,7-dimethoxynaphthalene
;
_chemical_formula_moiety     'C30 H28 O4'
_chemical_formula_sum     'C30 H28 O4'
_chemical_formula_weight     452.52
_chemical_melting_point_gt     576
_chemical_melting_point_lt     580
_symmetry_cell_setting     monoclinic
_symmetry_space_group_name_H-M     'P 21/c'
_symmetry_space_group_name_Hall     '-P 2ybc'
loop_
    _symmetry_equiv_pos_site_id
    _symmetry_equiv_pos_as_xyz
    1 '+X,+Y,+Z'
    2 '-X,1/2+Y,1/2-Z'
    3 '-X,-Y,-Z'
    4 '+X,1/2-Y,1/2+Z'
_cell_length_a     19.4659(3)
_cell_length_b     8.27808(10)
_cell_length_c     15.8244(2)
_cell_angle_alpha     90.00
_cell_angle_beta     110.69
_cell_angle_gamma     90.00
_cell_volume     2385.46(6)
_cell_formula_units_Z     4
_cell_measurement_reflns_used     38875
_cell_measurement_theta_min     2.98
_cell_measurement_theta_max     68.23
_cell_measurement_temperature     193(2)
_exptl_crystal_description     platelet
_exptl_crystal_colour     colorless
_exptl_crystal_size_max     0.50
_exptl_crystal_size_mid     0.20
_exptl_crystal_size_min     0.10
_exptl_crystal_density_diffrn     1.260
_exptl_crystal_density_method     'not measured'
_exptl_crystal_F_000     960
_exptl_absorpt_coefficient_mu     0.659
_exptl_absorpt_correction_type     numerical
_exptl_absorpt_process_details
;
(NUMABS; Higashi, 1999)
;
_exptl_absorpt_correction_T_min     0.7340
_exptl_absorpt_correction_T_max     0.9370
_diffrn_ambient_temperature     193(2)
_diffrn_radiation_type     CuK\a
_diffrn_radiation_wavelength     1.54187
_diffrn_radiation_source     'rotating anode'
_diffrn_radiation_monochromator     graphite
_diffrn_measurement_device_type     'Rigaku R-AXIS RAPID'
_diffrn_measurement_method     '\w scans'
_diffrn_detector_area_resol_mean     10.000
_diffrn_reflns_number     43008
_diffrn_reflns_av_R_equivalents     0.0317
_diffrn_reflns_av_sigmaI/netI     0.0114
_diffrn_reflns_theta_min     4.86
_diffrn_reflns_theta_max     68.24
_diffrn_reflns_theta_full     68.24
_diffrn_measured_fraction_theta_max     1.000
_diffrn_measured_fraction_theta_full     1.000
_diffrn_reflns_limit_h_min     -23
_diffrn_reflns_limit_h_max     23
_diffrn_reflns_limit_k_min     -9
_diffrn_reflns_limit_k_max     9
_diffrn_reflns_limit_l_min     -19
_diffrn_reflns_limit_l_max     19
_refine_special_details
;
Refinement of <i>F</i>^2^ against ALL reflections. The weighted <i>R</i>-factor
<i>wR</i> and goodness of fit <i>S</i> are based on <i>F</i>^2^, conventional
<i>R</i>-factors <i>R</i> are based on <i>F</i>, with <i>F</i> set to zero for
negative <i>F</i>^2^. The threshold expression of <i>F</i>^2^ >
\s(<i>F</i>^2^) is used only for calculating <i>R</i>-factors(gt) <i>etc</i>.
and is not relevant to the choice of reflections for refinement.
<i>R</i>-factors based on <i>F</i>^2^ are statistically about twice as large
as those based on <i>F</i>, and <i>R</i>- factors based on ALL data will be
even larger.
;
_reflns_number_total     4360
_reflns_number_gt     3884
_reflns_threshold_expression     I>2sigma(I)
_refine_ls_structure_factor_coef     Fsqd
_refine_ls_matrix_type     full
_refine_ls_R_factor_all     0.0419
_refine_ls_R_factor_gt     0.0384
_refine_ls_wR_factor_gt     0.1142
_refine_ls_wR_factor_ref     0.1176
_refine_ls_goodness_of_fit_ref     1.079
_refine_ls_restrained_S_all     1.079
_refine_ls_number_reflns     4360
_refine_ls_number_parameters     314
_refine_ls_number_restraints     0
_refine_ls_number_constraints     106
_refine_ls_hydrogen_treatment     constr
_refine_ls_weighting_scheme     calc
_refine_ls_weighting_details
         'calc w=1/[\s^2^(Fo^2^)+(0.0691P)^2^+0.4917P] where P=(Fo^2^+2Fc^2^)/3'
_atom_sites_solution_hydrogens     difmap
_atom_sites_solution_primary     direct
_atom_sites_solution_secondary     difmap
_refine_ls_shift/su_max     0.000
_refine_ls_shift/su_mean     0.000
_refine_diff_density_max     0.224
_refine_diff_density_min     -0.162
_refine_ls_extinction_method     '<i>SHELXL97</i> (Sheldrick, 2008)'
_refine_ls_extinction_coef     0.0036(3)
_refine_ls_extinction_expression
                                  'Fc^*^=kFc[1+0.001xFc^2^\l^3^/sin(2\q)]^-1/4^'
loop_
    _atom_type_symbol
    _atom_type_description
    _atom_type_scat_dispersion_real
    _atom_type_scat_dispersion_imag
    _atom_type_scat_source
    'C' 'C' 0.0181 0.0091
                         'International Tables Vol C Tables 4.2.6.8 and 6.1.1.4'
    'H' 'H' 0.0000 0.0000
                         'International Tables Vol C Tables 4.2.6.8 and 6.1.1.4'
    'O' 'O' 0.0492 0.0322
                         'International Tables Vol C Tables 4.2.6.8 and 6.1.1.4'
_computing_data_collection     '<i>PROCESS-AUTO</i> (Rigaku, 1998)'
_computing_cell_refinement     '<i>PROCESS-AUTO</i> (Rigaku, 1998)'
_computing_data_reduction     'CrystalStructure (Rigaku/MSC, 2004)'
_computing_structure_solution     '<i>SIR2004</i> (Burla <i>et al.</i> , 2005)'
_computing_structure_refinement     '<i>SHELXL97</i> (Sheldrick, 2008)'
_computing_molecular_graphics     '<i>ORTEPIII</i> (Burnett & Johnson, 1996)'
_computing_publication_material     '<i>SHELXL97</i> (Sheldrick, 2008)'
loop_
    _atom_site_type_symbol
    _atom_site_label
    _atom_site_fract_x
    _atom_site_fract_y
    _atom_site_fract_z
    _atom_site_U_iso_or_equiv
    _atom_site_adp_type
    _atom_site_calc_flag
    _atom_site_refinement_flags
    _atom_site_occupancy
    _atom_site_symmetry_multiplicity
    _atom_site_disorder_assembly
    _atom_site_disorder_group
    O O1 0.22734(5) 0.71254(11) 0.66111(6) 0.0394(2) Uani d . 1 4 . .
    O O2 0.28061(5) 0.99466(12) 0.81457(6) 0.0453(3) Uani d . 1 4 . .
    O O3 0.35203(6) 0.73717(13) 0.54561(7) 0.0537(3) Uani d . 1 4 . .
    O O4 0.15557(6) 1.27961(12) 0.73319(8) 0.0523(3) Uani d . 1 4 . .
    C C1 0.28767(6) 0.91046(15) 0.60689(8) 0.0338(3) Uani d . 1 4 . .
    C C2 0.31864(7) 0.88289(17) 0.54171(9) 0.0410(3) Uani d . 1 4 . .
    C C3 0.31234(8) 0.9973(2) 0.47309(9) 0.0497(4) Uani d . 1 4 . .
    H H3 0.3334 0.9761 0.4284 0.060 Uiso calc R 1 4 . .
    C C4 0.27599(8) 1.1377(2) 0.47163(9) 0.0493(4) Uani d . 1 4 . .
    H H4 0.2717 1.2140 0.4252 0.059 Uiso calc R 1 4 . .
    C C5 0.24450(7) 1.17353(17) 0.53693(9) 0.0410(3) Uani d . 1 4 . .
    C C6 0.20817(8) 1.32174(18) 0.53500(10) 0.0482(4) Uani d . 1 4 . .
    H H6 0.2054 1.3975 0.4888 0.058 Uiso calc R 1 4 . .
    C C7 0.17710(8) 1.35995(17) 0.59644(10) 0.0473(4) Uani d . 1 4 . .
    H H7 0.1527 1.4604 0.5932 0.057 Uiso calc R 1 4 . .
    C C8 0.18160(7) 1.24812(16) 0.66535(10) 0.0412(3) Uani d . 1 4 . .
    C C9 0.21571(6) 1.09969(15) 0.67024(9) 0.0343(3) Uani d . 1 4 . .
    C C10 0.24920(6) 1.05758(15) 0.60622(8) 0.0340(3) Uani d . 1 4 . .
    C C11 0.28661(7) 0.77005(14) 0.66698(8) 0.0319(3) Uani d . 1 4 . .
    C C12 0.35610(7) 0.70057(15) 0.73078(8) 0.0320(3) Uani d . 1 4 . .
    C C13 0.41949(7) 0.79286(16) 0.76626(8) 0.0360(3) Uani d . 1 4 . .
    H H13 0.4196 0.9018 0.7475 0.043 Uiso calc R 1 4 . .
    C C14 0.48268(7) 0.72703(18) 0.82903(9) 0.0407(3) Uani d . 1 4 . .
    C C15 0.48139(7) 0.56487(18) 0.85289(9) 0.0425(3) Uani d . 1 4 . .
    H H15 0.5246 0.5181 0.8947 0.051 Uiso calc R 1 4 . .
    C C16 0.41900(7) 0.46975(17) 0.81758(9) 0.0399(3) Uani d . 1 4 . .
    C C17 0.35596(7) 0.53999(16) 0.75728(9) 0.0356(3) Uani d . 1 4 . .
    H H17 0.3122 0.4780 0.7338 0.043 Uiso calc R 1 4 . .
    C C18 0.22180(7) 1.00106(14) 0.75278(8) 0.0336(3) Uani d . 1 4 . .
    C C19 0.15522(6) 0.91939(14) 0.75809(8) 0.0327(3) Uani d . 1 4 . .
    C C20 0.15643(7) 0.86210(15) 0.84140(9) 0.0367(3) Uani d . 1 4 . .
    H H20 0.1990 0.8777 0.8936 0.044 Uiso calc R 1 4 . .
    C C21 0.09618(8) 0.78263(16) 0.84899(9) 0.0411(3) Uani d . 1 4 . .
    C C22 0.03586(7) 0.75515(16) 0.77074(10) 0.0412(3) Uani d . 1 4 . .
    H H22 -0.0053 0.6990 0.7751 0.049 Uiso calc R 1 4 . .
    C C23 0.03382(7) 0.80700(16) 0.68642(9) 0.0392(3) Uani d . 1 4 . .
    C C24 0.09358(7) 0.89291(15) 0.68109(9) 0.0352(3) Uani d . 1 4 . .
    H H24 0.0923 0.9338 0.6245 0.042 Uiso calc R 1 4 . .
    C C25 0.38607(10) 0.7042(2) 0.48124(11) 0.0560(4) Uani d . 1 4 . .
    H H25A 0.4240 0.7854 0.4866 0.084 Uiso calc R 1 4 . .
    H H25B 0.3491 0.7076 0.4202 0.084 Uiso calc R 1 4 . .
    H H25C 0.4086 0.5967 0.4926 0.084 Uiso calc R 1 4 . .
    C C26 0.12856(10) 1.43782(19) 0.73930(15) 0.0627(5) Uani d . 1 4 . .
    H H26A 0.1665 1.5177 0.7422 0.094 Uiso calc R 1 4 . .
    H H26B 0.1159 1.4456 0.7939 0.094 Uiso calc R 1 4 . .
    H H26C 0.0847 1.4587 0.6860 0.094 Uiso calc R 1 4 . .
    C C27 0.55064(9) 0.8269(2) 0.87241(12) 0.0620(5) Uani d . 1 4 . .
    H H27A 0.5428 0.9359 0.8466 0.093 Uiso calc R 1 4 . .
    H H27B 0.5922 0.7766 0.8612 0.093 Uiso calc R 1 4 . .
    H H27C 0.5612 0.8332 0.9376 0.093 Uiso calc R 1 4 . .
    C C28 0.42004(9) 0.29395(19) 0.84383(13) 0.0567(4) Uani d . 1 4 . .
    H H28A 0.4598 0.2381 0.8313 0.085 Uiso calc R 1 4 . .
    H H28B 0.3730 0.2438 0.8088 0.085 Uiso calc R 1 4 . .
    H H28C 0.4281 0.2860 0.9084 0.085 Uiso calc R 1 4 . .
    C C29 0.09670(11) 0.7238(2) 0.93949(11) 0.0632(5) Uani d . 1 4 . .
    H H29A 0.1082 0.8141 0.9823 0.095 Uiso calc R 1 4 . .
    H H29B 0.1340 0.6393 0.9621 0.095 Uiso calc R 1 4 . .
    H H29C 0.0483 0.6798 0.9328 0.095 Uiso calc R 1 4 . .
    C C30 -0.03058(8) 0.7652(2) 0.60251(11) 0.0543(4) Uani d . 1 4 . .
    H H30A -0.0745 0.7500 0.6183 0.081 Uiso calc R 1 4 . .
    H H30B -0.0200 0.6652 0.5762 0.081 Uiso calc R 1 4 . .
    H H30C -0.0390 0.8531 0.5585 0.081 Uiso calc R 1 4 . .
loop_
    _atom_site_aniso_label
    _atom_site_aniso_U_11
    _atom_site_aniso_U_22
    _atom_site_aniso_U_33
    _atom_site_aniso_U_12
    _atom_site_aniso_U_13
    _atom_site_aniso_U_23
    O1 0.0349(5) 0.0337(5) 0.0511(5) -0.0012(4) 0.0170(4) 0.0029(4)
    O2 0.0366(5) 0.0497(6) 0.0424(5) -0.0041(4) 0.0050(4) 0.0061(4)
    O3 0.0734(7) 0.0547(6) 0.0447(6) 0.0092(5) 0.0353(5) 0.0027(5)
    O4 0.0599(6) 0.0322(5) 0.0717(7) 0.0075(4) 0.0315(6) 0.0012(5)
    C1 0.0322(6) 0.0381(7) 0.0284(6) -0.0039(5) 0.0074(5) 0.0023(5)
    C2 0.0418(7) 0.0465(8) 0.0344(7) -0.0034(6) 0.0130(6) 0.0004(6)
    C3 0.0536(8) 0.0652(10) 0.0326(7) -0.0090(7) 0.0181(6) 0.0043(6)
    C4 0.0515(8) 0.0559(9) 0.0355(7) -0.0080(7) 0.0090(6) 0.0151(6)
    C5 0.0367(6) 0.0427(7) 0.0356(7) -0.0083(6) 0.0027(5) 0.0091(6)
    C6 0.0469(8) 0.0382(7) 0.0458(8) -0.0065(6) -0.0007(6) 0.0152(6)
    C7 0.0423(7) 0.0307(7) 0.0579(9) -0.0005(6) 0.0041(6) 0.0078(6)
    C8 0.0343(6) 0.0312(7) 0.0524(8) -0.0025(5) 0.0083(6) 0.0010(6)
    C9 0.0292(6) 0.0302(6) 0.0392(7) -0.0033(5) 0.0068(5) 0.0024(5)
    C10 0.0300(6) 0.0342(6) 0.0320(6) -0.0060(5) 0.0035(5) 0.0038(5)
    C11 0.0349(6) 0.0304(6) 0.0326(6) -0.0009(5) 0.0145(5) -0.0027(5)
    C12 0.0350(6) 0.0350(6) 0.0299(6) 0.0021(5) 0.0166(5) 0.0010(5)
    C13 0.0396(7) 0.0382(7) 0.0330(6) -0.0018(5) 0.0162(5) 0.0046(5)
    C14 0.0371(7) 0.0497(8) 0.0364(7) -0.0026(6) 0.0144(6) 0.0053(6)
    C15 0.0362(7) 0.0514(8) 0.0408(7) 0.0080(6) 0.0149(6) 0.0099(6)
    C16 0.0412(7) 0.0383(7) 0.0448(7) 0.0071(5) 0.0209(6) 0.0062(6)
    C17 0.0366(6) 0.0354(7) 0.0386(7) 0.0014(5) 0.0182(5) 0.0006(5)
    C18 0.0352(6) 0.0281(6) 0.0366(6) 0.0010(5) 0.0113(5) -0.0025(5)
    C19 0.0352(6) 0.0275(6) 0.0363(6) 0.0029(5) 0.0137(5) -0.0028(5)
    C20 0.0419(7) 0.0328(7) 0.0354(6) 0.0007(5) 0.0135(5) -0.0046(5)
    C21 0.0493(8) 0.0362(7) 0.0436(7) 0.0007(6) 0.0235(6) -0.0021(6)
    C22 0.0386(7) 0.0366(7) 0.0549(8) -0.0009(5) 0.0246(6) -0.0026(6)
    C23 0.0332(6) 0.0372(7) 0.0466(7) 0.0021(5) 0.0131(5) -0.0052(6)
    C24 0.0352(6) 0.0342(7) 0.0367(6) 0.0033(5) 0.0134(5) -0.0003(5)
    C25 0.0661(10) 0.0657(10) 0.0449(8) -0.0039(8) 0.0305(8) -0.0111(7)
    C26 0.0634(10) 0.0313(7) 0.1061(14) 0.0047(7) 0.0459(10) 0.0001(8)
    C27 0.0479(8) 0.0714(11) 0.0542(9) -0.0144(8) 0.0024(7) 0.0161(8)
    C28 0.0537(9) 0.0416(8) 0.0746(11) 0.0102(7) 0.0226(8) 0.0151(7)
    C29 0.0749(11) 0.0720(11) 0.0509(9) -0.0124(9) 0.0326(8) 0.0033(8)
    C30 0.0383(7) 0.0636(10) 0.0552(9) -0.0076(7) 0.0094(7) -0.0055(7)
_geom_special_details
;
All e.s.d.'s (except the e.s.d. in the dihedral angle between two l.s. planes)
are estimated using the full covariance matrix. The cell e.s.d.'s are taken
into account individually in the estimation of e.s.d.'s in distances, angles
and torsion angles; correlations between e.s.d.'s in cell parameters are only
used when they are defined by crystal symmetry. An approximate (isotropic)
treatment of cell e.s.d.'s is used for estimating e.s.d.'s involving l.s.
planes.
;
loop_
    _geom_bond_atom_site_label_1
    _geom_bond_atom_site_label_2
    _geom_bond_site_symmetry_2
    _geom_bond_distance
    _geom_bond_publ_flag
    O1 C11 . 1.2208(15) ?
    O2 C18 . 1.2158(15) ?
    O3 C2 . 1.3613(18) ?
    O3 C25 . 1.4242(17) ?
    O4 C8 . 1.3644(18) ?
    O4 C26 . 1.4272(18) ?
    C1 C2 . 1.3853(18) ?
    C1 C10 . 1.4278(18) ?
    C1 C11 . 1.5065(17) ?
    C2 C3 . 1.413(2) ?
    C3 C4 . 1.356(2) ?
    C3 H3 . 0.9500 ?
    C4 C5 . 1.407(2) ?
    C4 H4 . 0.9500 ?
    C5 C6 . 1.411(2) ?
    C5 C10 . 1.4356(18) ?
    C6 C7 . 1.351(2) ?
    C6 H6 . 0.9500 ?
    C7 C8 . 1.409(2) ?
    C7 H7 . 0.9500 ?
    C8 C9 . 1.3857(18) ?
    C9 C10 . 1.4282(18) ?
    C9 C18 . 1.5090(18) ?
    C11 C12 . 1.4882(17) ?
    C12 C13 . 1.3899(18) ?
    C12 C17 . 1.3942(18) ?
    C13 C14 . 1.3904(18) ?
    C13 H13 . 0.9500 ?
    C14 C15 . 1.397(2) ?
    C14 C27 . 1.504(2) ?
    C15 C16 . 1.388(2) ?
    C15 H15 . 0.9500 ?
    C16 C17 . 1.3881(18) ?
    C16 C28 . 1.512(2) ?
    C17 H17 . 0.9500 ?
    C18 C19 . 1.4903(17) ?
    C19 C24 . 1.3926(17) ?
    C19 C20 . 1.3935(18) ?
    C20 C21 . 1.3865(19) ?
    C20 H20 . 0.9500 ?
    C21 C22 . 1.392(2) ?
    C21 C29 . 1.509(2) ?
    C22 C23 . 1.389(2) ?
    C22 H22 . 0.9500 ?
    C23 C24 . 1.3912(19) ?
    C23 C30 . 1.5094(19) ?
    C24 H24 . 0.9500 ?
    C25 H25A . 0.9800 ?
    C25 H25B . 0.9800 ?
    C25 H25C . 0.9800 ?
    C26 H26A . 0.9800 ?
    C26 H26B . 0.9800 ?
    C26 H26C . 0.9800 ?
    C27 H27A . 0.9800 ?
    C27 H27B . 0.9800 ?
    C27 H27C . 0.9800 ?
    C28 H28A . 0.9800 ?
    C28 H28B . 0.9800 ?
    C28 H28C . 0.9800 ?
    C29 H29A . 0.9800 ?
    C29 H29B . 0.9800 ?
    C29 H29C . 0.9800 ?
    C30 H30A . 0.9800 ?
    C30 H30B . 0.9800 ?
    C30 H30C . 0.9800 ?
loop_
    _geom_angle_atom_site_label_1
    _geom_angle_atom_site_label_2
    _geom_angle_atom_site_label_3
    _geom_angle_site_symmetry_1
    _geom_angle_site_symmetry_3
    _geom_angle
    _geom_angle_publ_flag
    C2 O3 C25 . . 118.22(12) ?
    C8 O4 C26 . . 118.47(12) ?
    C2 C1 C10 . . 120.01(11) ?
    C2 C1 C11 . . 116.72(11) ?
    C10 C1 C11 . . 122.59(11) ?
    O3 C2 C1 . . 116.02(12) ?
    O3 C2 C3 . . 122.64(13) ?
    C1 C2 C3 . . 121.28(13) ?
    C4 C3 C2 . . 119.38(13) ?
    C4 C3 H3 . . 120.3 ?
    C2 C3 H3 . . 120.3 ?
    C3 C4 C5 . . 121.87(13) ?
    C3 C4 H4 . . 119.1 ?
    C5 C4 H4 . . 119.1 ?
    C4 C5 C6 . . 120.83(13) ?
    C4 C5 C10 . . 119.56(13) ?
    C6 C5 C10 . . 119.61(13) ?
    C7 C6 C5 . . 122.42(13) ?
    C7 C6 H6 . . 118.8 ?
    C5 C6 H6 . . 118.8 ?
    C6 C7 C8 . . 118.79(13) ?
    C6 C7 H7 . . 120.6 ?
    C8 C7 H7 . . 120.6 ?
    O4 C8 C9 . . 115.42(12) ?
    O4 C8 C7 . . 122.99(13) ?
    C9 C8 C7 . . 121.55(14) ?
    C8 C9 C10 . . 120.43(12) ?
    C8 C9 C18 . . 114.69(12) ?
    C10 C9 C18 . . 124.47(11) ?
    C1 C10 C9 . . 124.93(11) ?
    C1 C10 C5 . . 117.89(12) ?
    C9 C10 C5 . . 117.18(12) ?
    O1 C11 C12 . . 120.59(11) ?
    O1 C11 C1 . . 118.44(11) ?
    C12 C11 C1 . . 120.96(10) ?
    C13 C12 C17 . . 119.89(12) ?
    C13 C12 C11 . . 121.74(11) ?
    C17 C12 C11 . . 118.34(11) ?
    C12 C13 C14 . . 120.54(12) ?
    C12 C13 H13 . . 119.7 ?
    C14 C13 H13 . . 119.7 ?
    C13 C14 C15 . . 118.28(12) ?
    C13 C14 C27 . . 121.61(13) ?
    C15 C14 C27 . . 120.10(13) ?
    C16 C15 C14 . . 122.20(12) ?
    C16 C15 H15 . . 118.9 ?
    C14 C15 H15 . . 118.9 ?
    C17 C16 C15 . . 118.31(12) ?
    C17 C16 C28 . . 120.99(13) ?
    C15 C16 C28 . . 120.70(13) ?
    C16 C17 C12 . . 120.73(12) ?
    C16 C17 H17 . . 119.6 ?
    C12 C17 H17 . . 119.6 ?
    O2 C18 C19 . . 121.69(12) ?
    O2 C18 C9 . . 118.91(11) ?
    C19 C18 C9 . . 119.36(10) ?
    C24 C19 C20 . . 119.70(12) ?
    C24 C19 C18 . . 121.32(11) ?
    C20 C19 C18 . . 118.91(11) ?
    C21 C20 C19 . . 120.76(12) ?
    C21 C20 H20 . . 119.6 ?
    C19 C20 H20 . . 119.6 ?
    C20 C21 C22 . . 118.30(12) ?
    C20 C21 C29 . . 120.87(14) ?
    C22 C21 C29 . . 120.81(13) ?
    C23 C22 C21 . . 122.22(12) ?
    C23 C22 H22 . . 118.9 ?
    C21 C22 H22 . . 118.9 ?
    C22 C23 C24 . . 118.40(12) ?
    C22 C23 C30 . . 120.47(13) ?
    C24 C23 C30 . . 121.08(13) ?
    C23 C24 C19 . . 120.52(12) ?
    C23 C24 H24 . . 119.7 ?
    C19 C24 H24 . . 119.7 ?
    O3 C25 H25A . . 109.5 ?
    O3 C25 H25B . . 109.5 ?
    H25A C25 H25B . . 109.5 ?
    O3 C25 H25C . . 109.5 ?
    H25A C25 H25C . . 109.5 ?
    H25B C25 H25C . . 109.5 ?
    O4 C26 H26A . . 109.5 ?
    O4 C26 H26B . . 109.5 ?
    H26A C26 H26B . . 109.5 ?
    O4 C26 H26C . . 109.5 ?
    H26A C26 H26C . . 109.5 ?
    H26B C26 H26C . . 109.5 ?
    C14 C27 H27A . . 109.5 ?
    C14 C27 H27B . . 109.5 ?
    H27A C27 H27B . . 109.5 ?
    C14 C27 H27C . . 109.5 ?
    H27A C27 H27C . . 109.5 ?
    H27B C27 H27C . . 109.5 ?
    C16 C28 H28A . . 109.5 ?
    C16 C28 H28B . . 109.5 ?
    H28A C28 H28B . . 109.5 ?
    C16 C28 H28C . . 109.5 ?
    H28A C28 H28C . . 109.5 ?
    H28B C28 H28C . . 109.5 ?
    C21 C29 H29A . . 109.5 ?
    C21 C29 H29B . . 109.5 ?
    H29A C29 H29B . . 109.5 ?
    C21 C29 H29C . . 109.5 ?
    H29A C29 H29C . . 109.5 ?
    H29B C29 H29C . . 109.5 ?
    C23 C30 H30A . . 109.5 ?
    C23 C30 H30B . . 109.5 ?
    H30A C30 H30B . . 109.5 ?
    C23 C30 H30C . . 109.5 ?
    H30A C30 H30C . . 109.5 ?
    H30B C30 H30C . . 109.5 ?
loop_
    _geom_torsion_atom_site_label_1
    _geom_torsion_atom_site_label_2
    _geom_torsion_atom_site_label_3
    _geom_torsion_atom_site_label_4
    _geom_torsion_site_symmetry_1
    _geom_torsion_site_symmetry_2
    _geom_torsion_site_symmetry_3
    _geom_torsion_site_symmetry_4
    _geom_torsion
    _geom_torsion_publ_flag
    C25 O3 C2 C1 . . . . -178.72(12) ?
    C25 O3 C2 C3 . . . . 4.3(2) ?
    C10 C1 C2 O3 . . . . -177.78(11) ?
    C11 C1 C2 O3 . . . . -7.02(17) ?
    C10 C1 C2 C3 . . . . -0.73(19) ?
    C11 C1 C2 C3 . . . . 170.02(12) ?
    O3 C2 C3 C4 . . . . 177.62(13) ?
    C1 C2 C3 C4 . . . . 0.8(2) ?
    C2 C3 C4 C5 . . . . 0.3(2) ?
    C3 C4 C5 C6 . . . . 178.77(13) ?
    C3 C4 C5 C10 . . . . -1.4(2) ?
    C4 C5 C6 C7 . . . . 179.79(13) ?
    C10 C5 C6 C7 . . . . 0.0(2) ?
    C5 C6 C7 C8 . . . . 0.5(2) ?
    C26 O4 C8 C9 . . . . 171.87(13) ?
    C26 O4 C8 C7 . . . . -5.8(2) ?
    C6 C7 C8 O4 . . . . 176.22(13) ?
    C6 C7 C8 C9 . . . . -1.3(2) ?
    O4 C8 C9 C10 . . . . -176.03(11) ?
    C7 C8 C9 C10 . . . . 1.64(19) ?
    O4 C8 C9 C18 . . . . -3.02(16) ?
    C7 C8 C9 C18 . . . . 174.65(12) ?
    C2 C1 C10 C9 . . . . -179.42(11) ?
    C11 C1 C10 C9 . . . . 10.39(18) ?
    C2 C1 C10 C5 . . . . -0.37(17) ?
    C11 C1 C10 C5 . . . . -170.56(11) ?
    C8 C9 C10 C1 . . . . 177.91(11) ?
    C18 C9 C10 C1 . . . . 5.62(19) ?
    C8 C9 C10 C5 . . . . -1.15(17) ?
    C18 C9 C10 C5 . . . . -173.44(11) ?
    C4 C5 C10 C1 . . . . 1.42(18) ?
    C6 C5 C10 C1 . . . . -178.78(11) ?
    C4 C5 C10 C9 . . . . -179.46(11) ?
    C6 C5 C10 C9 . . . . 0.35(17) ?
    C2 C1 C11 O1 . . . . -113.50(13) ?
    C10 C1 C11 O1 . . . . 56.99(17) ?
    C2 C1 C11 C12 . . . . 65.29(15) ?
    C10 C1 C11 C12 . . . . -124.21(12) ?
    O1 C11 C12 C13 . . . . -153.92(12) ?
    C1 C11 C12 C13 . . . . 27.31(17) ?
    O1 C11 C12 C17 . . . . 23.92(17) ?
    C1 C11 C12 C17 . . . . -154.85(11) ?
    C17 C12 C13 C14 . . . . -0.87(18) ?
    C11 C12 C13 C14 . . . . 176.94(11) ?
    C12 C13 C14 C15 . . . . 2.17(19) ?
    C12 C13 C14 C27 . . . . -176.47(14) ?
    C13 C14 C15 C16 . . . . -1.4(2) ?
    C27 C14 C15 C16 . . . . 177.23(14) ?
    C14 C15 C16 C17 . . . . -0.6(2) ?
    C14 C15 C16 C28 . . . . 178.99(14) ?
    C15 C16 C17 C12 . . . . 1.98(19) ?
    C28 C16 C17 C12 . . . . -177.64(13) ?
    C13 C12 C17 C16 . . . . -1.26(18) ?
    C11 C12 C17 C16 . . . . -179.14(11) ?
    C8 C9 C18 O2 . . . . -102.93(14) ?
    C10 C9 C18 O2 . . . . 69.75(17) ?
    C8 C9 C18 C19 . . . . 74.74(14) ?
    C10 C9 C18 C19 . . . . -112.58(13) ?
    O2 C18 C19 C24 . . . . -164.08(12) ?
    C9 C18 C19 C24 . . . . 18.31(17) ?
    O2 C18 C19 C20 . . . . 12.90(18) ?
    C9 C18 C19 C20 . . . . -164.70(11) ?
    C24 C19 C20 C21 . . . . -1.70(19) ?
    C18 C19 C20 C21 . . . . -178.73(11) ?
    C19 C20 C21 C22 . . . . 2.87(19) ?
    C19 C20 C21 C29 . . . . -178.60(14) ?
    C20 C21 C22 C23 . . . . -1.1(2) ?
    C29 C21 C22 C23 . . . . -179.68(14) ?
    C21 C22 C23 C24 . . . . -1.7(2) ?
    C21 C22 C23 C30 . . . . 175.97(13) ?
    C22 C23 C24 C19 . . . . 2.93(19) ?
    C30 C23 C24 C19 . . . . -174.75(12) ?
    C20 C19 C24 C23 . . . . -1.27(18) ?
    C18 C19 C24 C23 . . . . 175.69(11) ?
loop_
    _geom_hbond_atom_site_label_D
    _geom_hbond_atom_site_label_H
    _geom_hbond_atom_site_label_A
    _geom_hbond_site_symmetry_A
    _geom_hbond_distance_DH
    _geom_hbond_distance_HA
    _geom_hbond_distance_DA
    _geom_hbond_angle_DHA
    C7 H7 O1 1_565 0.95 2.55 3.1332(17) 120
    C25 H25B O2 4_564 0.98 2.41 3.170(2) 134
    C26 H26A O1 1_565 0.98 2.59 3.475(2) 150
_iucr_refine_instructions_details
;
TITL YonezawaLab_111130_2_
CELL  1.54187 19.46591 8.27808 15.82442 90.000 110.692 90.000
ZERR  4 0.00030 0.00010 0.00020 0.000 0.000 0.000
LATT 1
SYMM    -X, .50+Y, .50-Z
SFAC C H O
UNIT 120 112 16
SHEL 99999.000000 0.000000
L.S. 15
FMAP 2
PLAN -42
WPDB -2
HTAB
BOND $H
CONF
LIST 4
TEMP -80.0
ACTA
SIZE 0.500 0.200 0.100
REM WGHT    0.071600    0.539100
REM WGHT    0.069300    0.489800
REM WGHT    0.069100    0.491800
REM WGHT    0.069100    0.491700
WGHT    0.069100    0.491700
EXTI    0.003646
FVAR       1.59701
O1    3    0.227339    0.712544    0.661110    11.00000    0.03493    0.03373 =
         0.05107    0.00294    0.01701   -0.00117
O2    3    0.280611    0.994664    0.814566    11.00000    0.03659    0.04973 =
         0.04237    0.00613    0.00498   -0.00414
O3    3    0.352027    0.737169    0.545609    11.00000    0.07340    0.05472 =
         0.04466    0.00274    0.03531    0.00925
O4    3    0.155574    1.279613    0.733194    11.00000    0.05986    0.03215 =
         0.07170    0.00124    0.03153    0.00753
C1    1    0.287671    0.910461    0.606891    11.00000    0.03223    0.03815 =
         0.02845    0.00228    0.00743   -0.00394
C2    1    0.318642    0.882894    0.541708    11.00000    0.04178    0.04647 =
         0.03442    0.00035    0.01301   -0.00345
C3    1    0.312336    0.997326    0.473091    11.00000    0.05357    0.06520 =
         0.03258    0.00432    0.01813   -0.00896
AFIX  43
H3    2    0.333354    0.976133    0.428411    11.00000   -1.20000
AFIX   0
C4    1    0.275988    1.137712    0.471628    11.00000    0.05150    0.05591 =
         0.03546    0.01515    0.00897   -0.00796
AFIX  43
H4    2    0.271675    1.214011    0.425185    11.00000   -1.20000
AFIX   0
C5    1    0.244497    1.173532    0.536932    11.00000    0.03667    0.04267 =
         0.03559    0.00907    0.00267   -0.00825
C6    1    0.208170    1.321743    0.535001    11.00000    0.04691    0.03816 =
         0.04575    0.01517   -0.00069   -0.00655
AFIX  43
H6    2    0.205448    1.397457    0.488813    11.00000   -1.20000
AFIX   0
C7    1    0.177104    1.359952    0.596440    11.00000    0.04229    0.03074 =
         0.05794    0.00782    0.00412   -0.00051
AFIX  43
H7    2    0.152683    1.460366    0.593239    11.00000   -1.20000
AFIX   0
C8    1    0.181598    1.248116    0.665347    11.00000    0.03429    0.03120 =
         0.05241    0.00095    0.00831   -0.00253
C9    1    0.215707    1.099690    0.670244    11.00000    0.02915    0.03019 =
         0.03920    0.00242    0.00683   -0.00327
C10   1    0.249196    1.057584    0.606217    11.00000    0.02996    0.03420 =
         0.03201    0.00379    0.00354   -0.00602
C11   1    0.286606    0.770048    0.666981    11.00000    0.03492    0.03035 =
         0.03255   -0.00273    0.01454   -0.00094
C12   1    0.356098    0.700572    0.730784    11.00000    0.03505    0.03504 =
         0.02992    0.00097    0.01660    0.00207
C13   1    0.419488    0.792856    0.766261    11.00000    0.03961    0.03818 =
         0.03301    0.00457    0.01624   -0.00183
AFIX  43
H13   2    0.419639    0.901807    0.747468    11.00000   -1.20000
AFIX   0
C14   1    0.482681    0.727028    0.829029    11.00000    0.03714    0.04974 =
         0.03641    0.00526    0.01442   -0.00256
C15   1    0.481389    0.564870    0.852891    11.00000    0.03618    0.05143 =
         0.04081    0.00992    0.01485    0.00802
AFIX  43
H15   2    0.524646    0.518130    0.894676    11.00000   -1.20000
AFIX   0
C16   1    0.419002    0.469748    0.817579    11.00000    0.04121    0.03832 =
         0.04480    0.00619    0.02093    0.00708
C17   1    0.355962    0.539989    0.757279    11.00000    0.03660    0.03541 =
         0.03862    0.00058    0.01818    0.00139
AFIX  43
H17   2    0.312246    0.477951    0.733806    11.00000   -1.20000
AFIX   0
C18   1    0.221805    1.001064    0.752779    11.00000    0.03519    0.02806 =
         0.03656   -0.00251    0.01131    0.00095
C19   1    0.155222    0.919395    0.758086    11.00000    0.03516    0.02746 =
         0.03625   -0.00279    0.01367    0.00286
C20   1    0.156430    0.862103    0.841400    11.00000    0.04187    0.03276 =
         0.03544   -0.00457    0.01352    0.00069
AFIX  43
H20   2    0.199027    0.877682    0.893600    11.00000   -1.20000
AFIX   0
C21   1    0.096183    0.782627    0.848995    11.00000    0.04928    0.03624 =
         0.04362   -0.00210    0.02347    0.00069
C22   1    0.035863    0.755145    0.770742    11.00000    0.03862    0.03657 =
         0.05492   -0.00257    0.02461   -0.00093
AFIX  43
H22   2   -0.005310    0.699021    0.775144    11.00000   -1.20000
AFIX   0
C23   1    0.033823    0.807004    0.686420    11.00000    0.03320    0.03719 =
         0.04658   -0.00518    0.01313    0.00209
C24   1    0.093581    0.892909    0.681088    11.00000    0.03517    0.03418 =
         0.03671   -0.00027    0.01344    0.00328
AFIX  43
H24   2    0.092328    0.933827    0.624473    11.00000   -1.20000
AFIX   0
C25   1    0.386069    0.704163    0.481236    11.00000    0.06612    0.06566 =
         0.04493   -0.01114    0.03055   -0.00386
AFIX 137
H25A  2    0.423974    0.785447    0.486555    11.00000   -1.50000
H25B  2    0.349069    0.707647    0.420220    11.00000   -1.50000
H25C  2    0.408587    0.596685    0.492640    11.00000   -1.50000
AFIX   0
C26   1    0.128557    1.437821    0.739296    11.00000    0.06338    0.03134 =
         0.10614    0.00013    0.04589    0.00469
AFIX 137
H26A  2    0.166462    1.517747    0.742191    11.00000   -1.50000
H26B  2    0.115933    1.445637    0.793872    11.00000   -1.50000
H26C  2    0.084725    1.458712    0.686015    11.00000   -1.50000
AFIX   0
C27   1    0.550640    0.826860    0.872409    11.00000    0.04794    0.07136 =
         0.05415    0.01605    0.00237   -0.01444
AFIX 137
H27A  2    0.542786    0.935890    0.846622    11.00000   -1.50000
H27B  2    0.592206    0.776573    0.861231    11.00000   -1.50000
H27C  2    0.561205    0.833162    0.937636    11.00000   -1.50000
AFIX   0
C28   1    0.420044    0.293950    0.843830    11.00000    0.05374    0.04165 =
         0.07457    0.01508    0.02256    0.01019
AFIX 137
H28A  2    0.459779    0.238098    0.831256    11.00000   -1.50000
H28B  2    0.372952    0.243823    0.808839    11.00000   -1.50000
H28C  2    0.428077    0.285953    0.908414    11.00000   -1.50000
AFIX   0
C29   1    0.096698    0.723796    0.939488    11.00000    0.07491    0.07203 =
         0.05095    0.00333    0.03262   -0.01245
AFIX 137
H29A  2    0.108157    0.814080    0.982295    11.00000   -1.50000
H29B  2    0.133963    0.639282    0.962141    11.00000   -1.50000
H29C  2    0.048310    0.679825    0.932790    11.00000   -1.50000
AFIX   0
C30   1   -0.030577    0.765166    0.602512    11.00000    0.03829    0.06360 =
         0.05516   -0.00547    0.00935   -0.00757
AFIX 137
H30A  2   -0.074505    0.750021    0.618304    11.00000   -1.50000
H30B  2   -0.019999    0.665221    0.576228    11.00000   -1.50000
H30C  2   -0.039038    0.853089    0.558523    11.00000   -1.50000
HKLF 4
REM  YonezawaLab_111130_2_
REM R1 =  0.0384 for   3884 Fo > 4sig(Fo)  and  0.0419 for all   4360 data
REM    314 parameters refined using      0 restraints
END
;
data_global
_journal_date_recd_electronic     2012-02-23
_journal_date_accepted     2012-03-21
_journal_name_full     'Acta Crystallographica, Section E'
_journal_year     2012
_journal_volume     68
_journal_issue      4
_journal_page_first     o1200
_journal_page_last     o1200
_journal_paper_category     QO
_journal_paper_doi     10.1107/S1600536812012202
_journal_coeditor_code     FB2243
_publ_contact_author_name     'Akiko Okamoto'
_publ_contact_author_address
;
Department of Organic and Polymer Materials Chemistry
Tokyo University of Agriculture & Technology
2-24-16 Naka-machi
Koganei
Tokyo 184-8588
Japan
;
_publ_contact_author_email     'aokamoto@cc.tuat.ac.jp'
_publ_contact_author_fax     '+81-42-388-7291'
_publ_contact_author_phone     '+81-42-388-7601'
_publ_section_title
;\
(3,5-Dimethylphenyl)[8-(3,5-dimethylbenzoyl)-2,7-dimethoxynaphthalen-1-yl]\
methanone
;
loop_
    _publ_author_name
    _publ_author_footnote
    _publ_author_address
    'Muto, Toyokazu' .
;
Department of Organic and Polymer Materials Chemistry
Tokyo University of Agriculture & Technology
2-24-16 Naka-machi
Koganei
Tokyo 184-8588
Japan
;
    'Sasagawa, Kosuke' .
;
Department of Organic and Polymer Materials Chemistry
Tokyo University of Agriculture & Technology
2-24-16 Naka-machi
Koganei
Tokyo 184-8588
Japan
;
    'Okamoto, Akiko' .
;
Department of Organic and Polymer Materials Chemistry
Tokyo University of Agriculture & Technology
2-24-16 Naka-machi
Koganei
Tokyo 184-8588
Japan
;
    'Oike, Hideaki' .
;
Department of Organic and Polymer Materials Chemistry
Tokyo University of Agriculture & Technology
2-24-16 Naka-machi
Koganei
Tokyo 184-8588
Japan
;
    'Yonezawa, Noriyuki' .
;
Department of Organic and Polymer Materials Chemistry
Tokyo University of Agriculture & Technology
2-24-16 Naka-machi
Koganei
Tokyo 184-8588
Japan
;
