# Supplementary material for: (3,5-Dimethyl­phen­yl)[8-(3,5-dimethyl­benzo­yl)-2,7-dimeth­oxy­naphthalen-1-yl]methanone
Source: Acta Crystallogr Sect E Struct Rep Online. 2012 Mar 28;68(Pt 4):o1200. doi: 10.1107/S1600536812012202 (PMC3344137; doi:10.1107/S1600536812012202)
Supplement: Supplementary file 2 [file e-68-o1200-Isup2.hkl]

# 
# h,k,l, Fc-squared, Fo-squared, sigma(Fo-squared) and status flag 
# 
data_I
_shelx_title ' YonezawaLab_111130_2_' 
_shelx_refln_list_code          4 
_shelx_F_calc_maximum      211.62 
_exptl_crystal_F_000       960.00 
_reflns_d_resolution_high  0.8301 
 
loop_ 
 _symmetry_equiv_pos_as_xyz 
 'x, y, z' 
 '-x, y+1/2, -z+1/2' 
 '-x, -y, -z' 
 'x, -y-1/2, z-1/2' 
 
_cell_length_a    19.4659 
_cell_length_b     8.2781 
_cell_length_c    15.8244 
_cell_angle_alpha  90.000 
_cell_angle_beta  110.692 
_cell_angle_gamma  90.000 
 
_shelx_F_squared_multiplier     1.000 
 
loop_ 
 _refln_index_h 
 _refln_index_k 
 _refln_index_l 
 _refln_F_squared_calc 
 _refln_F_squared_meas 
 _refln_F_squared_sigma 
 _refln_observed_status 
   2   0   0    15366.15    14370.56    376.39 o 
   3   0   0      986.34      811.79      8.70 o 
   4   0   0       25.46       39.42      0.75 o 
   5   0   0      200.17      194.85      1.49 o 
   6   0   0       39.07       51.20      0.64 o 
   7   0   0      469.25      376.98      2.21 o 
   8   0   0       16.81       26.93      0.55 o 
   9   0   0       22.03       37.69      0.62 o 
  10   0   0       62.17       82.23      0.97 o 
  11   0   0       18.13       18.65      0.64 o 
  12   0   0        3.55        4.90      0.74 o 
  13   0   0      212.44      160.99      2.63 o 
  14   0   0      344.25      336.79      4.15 o 
  15   0   0     2145.27     2105.12     21.95 o 
  16   0   0     2589.04     2626.18     27.20 o 
  17   0   0        6.65        5.54      1.10 o 
  18   0   0       80.73       81.59      1.92 o 
  19   0   0       21.82       26.59      1.63 o 
  20   0   0       65.66       72.72      1.81 o 
  21   0   0       18.30       14.71      0.83 o 
   1   1   0     2043.02     1960.09      6.88 o 
   2   1   0     4338.03     4062.50     21.08 o 
   3   1   0     8838.15     8416.61     43.70 o 
   4   1   0    21047.60    20689.66    112.95 o 
   5   1   0     1165.49     1132.73      4.45 o 
   6   1   0       23.17       16.87      0.39 o 
   7   1   0      598.49      472.71      2.06 o 
   8   1   0     2262.63     2317.58     10.07 o 
   9   1   0      286.22      316.25      1.54 o 
  10   1   0       13.52       22.52      0.45 o 
  11   1   0      583.67      538.44      2.65 o 
  12   1   0       35.24       31.71      0.60 o 
  13   1   0       16.52       12.59      0.63 o 
  14   1   0       62.78       70.57      1.37 o 
  15   1   0      974.95      957.20      9.55 o 
  16   1   0      577.20      589.10      4.88 o 
  17   1   0      127.81      122.49      1.80 o 
  18   1   0      125.37      133.89      1.69 o 
  19   1   0       25.31       25.53      0.81 o 
  20   1   0       90.90       93.87      1.36 o 
  21   1   0        0.03        0.05      0.34 o 
   0   2   0    24405.97    25267.49    350.95 o 
   1   2   0     1463.10     1491.55      5.48 o 
   2   2   0     6015.18     5850.85     25.97 o 
   3   2   0       17.74       13.07      0.28 o 
   4   2   0      555.34      515.03      2.46 o 
   5   2   0     5794.31     5824.55     28.18 o 
   6   2   0       15.75       24.89      0.39 o 
   7   2   0      833.16      826.68      3.55 o 
   8   2   0        6.99        5.38      0.28 o 
   9   2   0        3.73        8.48      0.32 o 
  10   2   0      268.36      257.67      1.58 o 
  11   2   0       49.49       43.48      0.62 o 
  12   2   0       11.51       12.70      0.52 o 
  13   2   0      234.08      227.43      2.15 o 
  14   2   0      211.25      190.77      1.98 o 
  15   2   0      655.43      640.49      5.68 o 
  16   2   0      210.25      211.20      2.45 o 
  17   2   0       12.70       14.28      0.98 o 
  18   2   0       39.04       44.45      1.35 o 
  19   2   0       96.91       89.71      1.53 o 
  20   2   0        0.00        0.35      0.44 o 
  21   2   0       13.51       12.19      1.03 o 
   1   3   0      792.27      826.60      2.97 o 
   2   3   0      566.40      479.13      1.93 o 
   3   3   0       14.98       11.04      0.31 o 
   4   3   0      521.64      517.23      2.20 o 
   5   3   0     2157.69     2444.87     11.06 o 
   6   3   0     1211.17     1220.55      5.76 o 
   7   3   0     2395.80     2525.50     12.46 o 
   8   3   0     1608.16     1738.68      8.47 o 
   9   3   0      287.26      272.94      1.62 o 
  10   3   0      546.25      570.80      3.12 o 
  11   3   0      255.40      197.26      1.85 o 
  12   3   0       74.58       64.99      1.14 o 
  13   3   0      124.05      130.86      1.78 o 
  14   3   0      134.54      128.75      1.83 o 
  15   3   0        0.19        0.54      0.57 o 
  16   3   0       72.71       66.58      3.46 o 
  17   3   0        1.99        1.94      0.79 o 
  18   3   0       30.07       32.92      2.17 o 
  19   3   0        0.69        0.50      0.55 o 
  20   3   0        4.16        1.64      0.52 o 
   0   4   0     8935.98     9290.44     62.34 o 
   1   4   0      379.69      415.34      1.98 o 
   2   4   0      125.93      157.77      1.01 o 
   3   4   0     1341.27     1296.21      5.83 o 
   4   4   0        0.08        2.21      0.31 o 
   5   4   0       74.17      114.15      0.99 o 
   6   4   0       17.75        6.47      0.39 o 
   7   4   0       64.64       45.93      0.66 o 
   8   4   0       88.20      102.55      0.96 o 
   9   4   0        1.33        1.00      0.45 o 
  10   4   0       10.77        9.41      0.67 o 
  11   4   0       37.00       35.72      0.93 o 
  12   4   0       42.05       42.60      1.15 o 
  13   4   0      305.60      278.42      2.74 o 
  14   4   0       66.01       54.20      1.44 o 
  15   4   0      226.98      218.56      2.79 o 
  16   4   0      160.48      165.12      2.72 o 
  17   4   0      119.33      102.44      5.70 o 
  18   4   0       66.18       67.91      2.01 o 
  19   4   0       26.94       31.39      2.40 o 
  20   4   0       74.72       87.85      1.94 o 
   1   5   0      453.01      510.06      2.80 o 
   2   5   0      856.20      826.70      4.35 o 
   3   5   0      101.37       82.82      0.89 o 
   4   5   0      342.56      363.12      2.19 o 
   5   5   0      296.25      281.03      2.06 o 
   6   5   0       23.47       21.51      0.54 o 
   7   5   0       35.01       32.75      0.79 o 
   8   5   0      704.82      669.61      5.93 o 
   9   5   0       55.58       52.15      1.13 o 
  10   5   0      463.62      459.69      4.03 o 
  11   5   0      200.87      176.99      2.16 o 
  12   5   0      144.77      143.43      2.02 o 
  13   5   0       91.08       89.58      1.56 o 
  14   5   0        3.30        3.41      0.74 o 
  15   5   0      189.41      165.51      2.63 o 
  16   5   0       99.35       88.84      4.80 o 
  17   5   0       66.95       70.60      3.79 o 
  18   5   0        0.18       -0.03      0.45 o 
   0   6   0      568.64      654.98      6.38 o 
   1   6   0      256.02      236.66      2.37 o 
   2   6   0      162.88      175.85      1.94 o 
   3   6   0       64.30       63.96      1.32 o 
   4   6   0      225.50      246.47      2.89 o 
   5   6   0      188.93      200.61      2.38 o 
   6   6   0      242.38      226.76      2.91 o 
   7   6   0       13.80       11.61      0.94 o 
   8   6   0       72.66       89.83      1.71 o 
   9   6   0       90.63       72.55      1.50 o 
  10   6   0       10.14        9.76      0.82 o 
  11   6   0        0.48       -0.05      0.48 o 
  12   6   0        0.87        0.51      0.51 o 
  13   6   0        2.21        1.41      0.59 o 
  14   6   0        1.60        2.79      0.74 o 
  15   6   0       43.34       41.95      2.14 o 
  16   6   0       65.73       63.05      3.92 o 
  17   6   0        0.42        0.04      0.53 o 
   1   7   0      198.00      222.02      2.90 o 
   2   7   0        2.05        1.17      0.80 o 
   3   7   0        8.34       12.58      1.02 o 
   4   7   0       26.82       35.28      1.32 o 
   5   7   0      193.92      196.02      2.70 o 
   6   7   0      374.06      365.57      4.84 o 
   7   7   0       79.88       80.06      1.69 o 
   8   7   0        0.14        0.85      0.73 o 
   9   7   0       36.91       45.02      1.36 o 
  10   7   0       21.01       21.09      1.05 o 
  11   7   0       19.42       14.90      0.95 o 
  12   7   0       14.00       12.92      0.88 o 
  13   7   0       13.70       12.68      1.26 o 
  14   7   0       10.95       10.46      1.66 o 
  15   7   0        0.00        0.41      0.57 o 
   0   8   0       25.16       30.59      2.24 o 
   1   8   0       72.47       65.03      1.93 o 
   2   8   0      121.07      127.90      2.47 o 
   3   8   0       27.23       28.20      1.34 o 
   4   8   0       10.26        9.69      1.12 o 
   5   8   0       50.92       50.33      1.71 o 
   6   8   0      135.32      142.92      2.47 o 
   7   8   0        5.66        6.55      1.04 o 
   8   8   0      260.25      260.02      3.54 o 
   9   8   0       73.34       82.64      1.99 o 
  10   8   0      118.22      111.68      2.52 o 
  11   8   0       53.22       60.71      2.06 o 
  12   8   0        6.15        5.27      1.53 o 
  13   8   0        2.35        3.13      1.57 o 
   1   9   0       30.48       31.17      1.39 o 
   2   9   0        4.59        4.99      0.88 o 
   3   9   0        9.97        9.88      1.34 o 
   4   9   0       21.55       22.78      1.31 o 
   5   9   0        0.11        0.48      0.87 o 
   6   9   0        0.04        0.05      0.87 o 
   7   9   0        2.53        2.50      0.85 o 
   8   9   0       88.50       93.13      1.99 o 
   9   9   0       17.42       22.32      1.56 o 
 -22   1   1       21.78       29.77      1.16 o 
 -21   1   1       18.99       20.65      0.74 o 
 -20   1   1       11.42       11.99      0.85 o 
 -19   1   1       54.45       54.35      1.19 o 
 -18   1   1      364.70      377.80      3.57 o 
 -17   1   1      557.56      559.32      5.01 o 
 -16   1   1      218.88      204.08      2.32 o 
 -15   1   1       55.76       51.02      1.23 o 
 -14   1   1      138.96      121.34      1.72 o 
 -13   1   1       15.23       16.83      0.69 o 
 -12   1   1       36.99       43.68      0.59 o 
 -11   1   1      114.27      103.44      0.80 o 
 -10   1   1        0.95       11.84      0.35 o 
  -9   1   1      100.07       80.53      0.61 o 
  -8   1   1      632.21      679.66      2.84 o 
  -7   1   1      210.78      183.05      0.93 o 
  -6   1   1      215.61      240.50      1.10 o 
  -5   1   1      259.47      272.44      1.21 o 
  -4   1   1     5207.74     4841.01     21.30 o 
  -3   1   1     1255.92     1196.26      4.70 o 
  -2   1   1      801.91      781.56      3.92 o 
  -1   1   1      363.63      395.57      1.44 o 
   0   1   1     5362.36     5072.32     32.66 o 
   1   1   1     5634.84     5463.17     26.07 o 
   2   1   1     6185.50     5962.81     30.20 o 
   3   1   1    19478.63    18863.24     99.12 o 
   4   1   1      269.50      234.06      1.36 o 
   5   1   1    10203.62     9754.54     46.94 o 
   6   1   1      230.69      246.06      1.47 o 
   7   1   1      693.54      692.72      2.86 o 
   8   1   1      369.02      398.34      1.82 o 
   9   1   1      497.19      512.70      2.32 o 
  10   1   1      191.20      194.87      1.21 o 
  11   1   1      578.38      577.79      2.98 o 
  12   1   1      172.44      177.85      1.56 o 
  13   1   1       22.49       19.53      0.82 o 
  14   1   1      624.55      609.03      5.13 o 
  15   1   1      203.60      190.26      2.18 o 
  16   1   1       20.15       18.38      0.90 o 
  17   1   1      437.70      442.88      3.90 o 
  18   1   1        2.43        1.61      0.57 o 
  19   1   1        4.89        3.19      0.56 o 
  20   1   1        3.29        1.01      0.45 o 
  21   1   1        1.47        1.71      0.64 o 
 -21   2   1       69.56       66.13      1.17 o 
 -20   2   1        9.89       11.35      0.83 o 
 -19   2   1        2.48        2.53      0.75 o 
 -18   2   1        4.43        3.77      0.87 o 
 -17   2   1      121.91      113.01      2.12 o 
 -16   2   1      184.77      172.68      2.43 o 
 -15   2   1       34.31       30.66      1.08 o 
 -14   2   1       22.67       17.30      0.77 o 
 -13   2   1        0.29        1.42      0.75 o 
 -12   2   1       28.16       27.15      0.63 o 
 -11   2   1      252.94      300.72      1.71 o 
 -10   2   1       54.76       67.55      0.66 o 
  -9   2   1        0.38        2.63      0.28 o 
  -8   2   1      508.13      534.40      2.36 o 
  -7   2   1      854.51      957.13      4.04 o 
  -6   2   1      441.96      475.92      2.03 o 
  -5   2   1       18.87       12.62      0.35 o 
  -4   2   1     5492.07     5387.26     26.14 o 
  -3   2   1     3876.71     3726.12     16.06 o 
  -2   2   1       35.73       51.59      0.43 o 
  -1   2   1     3225.79     3308.28     15.01 o 
   0   2   1     9261.24     9038.70     43.66 o 
   1   2   1     1398.00     1437.94      7.32 o 
   2   2   1     1202.44     1257.62      5.78 o 
   3   2   1       92.54       83.99      0.70 o 
   4   2   1     2675.83     2591.02     11.11 o 
   5   2   1      940.60      912.79      4.30 o 
   6   2   1      619.61      717.23      3.19 o 
   7   2   1    16656.40    17121.67     93.49 o 
   8   2   1     2567.58     2844.70     13.28 o 
   9   2   1     2373.91     2617.99     12.31 o 
  10   2   1        6.92        4.60      0.39 o 
  11   2   1      585.04      616.82      3.64 o 
  12   2   1      128.36      116.63      1.41 o 
  13   2   1        0.42        0.90      0.56 o 
  14   2   1       16.02       15.37      0.86 o 
  15   2   1      135.25      128.46      2.03 o 
  16   2   1       96.79      101.82      1.63 o 
  17   2   1       78.44       88.21      1.49 o 
  18   2   1        0.44        0.79      0.57 o 
  19   2   1        6.39        5.91      0.89 o 
  20   2   1        1.00        0.60      0.42 o 
  21   2   1        7.44       10.61      1.80 o 
 -21   3   1       36.27       45.95      1.32 o 
 -20   3   1       13.28       12.80      0.96 o 
 -19   3   1      239.33      249.63      2.97 o 
 -18   3   1       72.57       74.81      1.72 o 
 -17   3   1       96.98       98.28      5.80 o 
 -16   3   1       22.20       24.84      1.29 o 
 -15   3   1        4.23        5.41      0.91 o 
 -14   3   1        8.51        5.19      0.66 o 
 -13   3   1        0.88        0.84      0.52 o 
 -12   3   1        5.33        7.16      0.70 o 
 -11   3   1        5.75       10.89      0.65 o 
 -10   3   1      108.24      127.10      1.10 o 
  -9   3   1      626.43      606.33      3.02 o 
  -8   3   1      693.88      904.39      4.30 o 
  -7   3   1      544.78      593.55      2.91 o 
  -6   3   1      696.11      715.87      3.44 o 
  -5   3   1     3115.58     3200.45     14.90 o 
  -4   3   1     3175.45     3259.97     14.14 o 
  -3   3   1     7591.48     7657.31     36.27 o 
  -2   3   1       31.72       43.42      0.31 o 
  -1   3   1       30.24       23.02      0.30 o 
   0   3   1      677.07      722.04      2.91 o 
   1   3   1     2004.84     1992.61     10.09 o 
   2   3   1        5.23        8.79      0.24 o 
   3   3   1      567.67      624.26      2.50 o 
   4   3   1       26.97       28.42      0.32 o 
   5   3   1      247.93      308.04      1.45 o 
   6   3   1      468.25      470.54      2.21 o 
   7   3   1      349.61      367.34      1.96 o 
   8   3   1        4.53        1.65      0.33 o 
   9   3   1       24.41       23.16      0.54 o 
  10   3   1      227.59      184.68      1.49 o 
  11   3   1        0.54        1.05      0.43 o 
  12   3   1        2.55        1.07      0.58 o 
  13   3   1      607.27      560.76      5.09 o 
  14   3   1       24.36       16.81      0.91 o 
  15   3   1        1.62        3.01      0.68 o 
  16   3   1        8.32       12.38      1.09 o 
  17   3   1       81.23       71.24      4.08 o 
  18   3   1       36.31       33.65      1.25 o 
  19   3   1       54.51       53.75      1.51 o 
  20   3   1       12.37       14.79      2.00 o 
 -20   4   1       26.54       26.12      1.21 o 
 -19   4   1       43.49       43.27      1.39 o 
 -18   4   1        7.92        6.80      1.04 o 
 -17   4   1       51.19       50.61      2.53 o 
 -16   4   1      100.81       95.46      4.06 o 
 -15   4   1        0.68        1.50      0.66 o 
 -14   4   1       26.67       17.23      1.02 o 
 -13   4   1       12.83       11.68      0.79 o 
 -12   4   1       11.82       13.14      0.75 o 
 -11   4   1        0.02        0.62      0.51 o 
 -10   4   1       86.69       84.68      1.22 o 
  -9   4   1        5.74        4.71      0.49 o 
  -8   4   1      307.54      304.08      1.83 o 
  -7   4   1       71.04       64.60      0.73 o 
  -6   4   1       13.99       15.00      0.47 o 
  -5   4   1      183.98      241.24      1.42 o 
  -4   4   1     1002.57     1281.26      5.85 o 
  -3   4   1       28.51       37.47      0.47 o 
  -2   4   1        2.14        1.10      0.17 o 
  -1   4   1       20.07       30.18      0.26 o 
   0   4   1      338.78      340.27      1.89 o 
   1   4   1      741.12      723.11      3.36 o 
   2   4   1     1523.69     1611.14      7.11 o 
   3   4   1       12.65       21.52      0.36 o 
   4   4   1       22.24       24.45      0.37 o 
   5   4   1      673.27      721.42      4.29 o 
   6   4   1        1.29        4.81      0.36 o 
   7   4   1      352.71      309.43      2.04 o 
   8   4   1      235.29      223.15      2.22 o 
   9   4   1      196.10      200.15      2.04 o 
  10   4   1        4.26        4.30      0.64 o 
  11   4   1        7.79        7.10      0.76 o 
  12   4   1       61.92       57.13      1.25 o 
  13   4   1      211.98      203.42      2.57 o 
  14   4   1       85.95       82.57      4.11 o 
  15   4   1       57.08       57.18      2.82 o 
  16   4   1        9.05        7.37      0.93 o 
  17   4   1       45.17       51.53      2.91 o 
  18   4   1       40.80       42.86      4.03 o 
  19   4   1        0.59        0.13      0.71 o 
 -19   5   1       34.28       46.15      1.32 o 
 -18   5   1       14.87        8.21      1.49 o 
 -17   5   1       20.80       23.77      1.90 o 
 -16   5   1      125.77      112.95      5.45 o 
 -15   5   1      188.88      181.10      2.47 o 
 -14   5   1      520.61      526.95      5.18 o 
 -13   5   1       36.00       45.40      1.36 o 
 -12   5   1      419.95      395.58      4.17 o 
 -11   5   1      184.65      184.90      2.03 o 
 -10   5   1      122.24      107.74      1.42 o 
  -9   5   1      112.86      102.25      1.37 o 
  -8   5   1      114.46      112.32      1.24 o 
  -7   5   1       58.40       58.21      0.78 o 
  -6   5   1        0.10        0.50      0.35 o 
  -5   5   1      730.71      836.48      4.75 o 
  -4   5   1      595.73      643.59      3.50 o 
  -3   5   1      213.42      193.17      1.38 o 
  -2   5   1      330.68      372.79      1.87 o 
  -1   5   1      473.89      539.19      2.87 o 
   0   5   1      528.53      596.55      3.21 o 
   1   5   1     1165.42     1246.38      6.34 o 
   2   5   1      683.57      742.31      3.81 o 
   3   5   1       47.57       41.79      0.75 o 
   4   5   1      545.79      576.72      3.58 o 
   5   5   1      388.50      399.69      2.69 o 
   6   5   1      104.33       97.44      1.11 o 
   7   5   1      340.99      342.25      3.18 o 
   8   5   1      347.91      298.66      2.79 o 
   9   5   1        5.95        4.63      0.74 o 
  10   5   1       27.35       27.08      0.95 o 
  11   5   1      588.00      548.36      4.78 o 
  12   5   1        0.99        0.55      0.59 o 
  13   5   1       39.64       30.41      1.08 o 
  14   5   1        4.59        4.88      0.85 o 
  15   5   1       35.88       34.58      1.96 o 
  16   5   1       12.98        9.76      0.81 o 
  17   5   1        9.40        2.92      1.05 o 
  18   5   1      192.77      211.84      2.78 o 
 -17   6   1        7.28       10.47      1.19 o 
 -16   6   1       80.19       66.75      3.86 o 
 -15   6   1       43.18       34.13      1.86 o 
 -14   6   1       56.16       55.59      1.42 o 
 -13   6   1        0.01        1.06      0.71 o 
 -12   6   1       17.64       16.30      1.05 o 
 -11   6   1      534.46      480.04      4.52 o 
 -10   6   1      303.84      299.52      3.05 o 
  -9   6   1      117.60      117.43      1.68 o 
  -8   6   1      420.48      412.69      3.80 o 
  -7   6   1      928.12      934.99      8.10 o 
  -6   6   1       29.77       26.83      0.92 o 
  -5   6   1       64.51       63.85      1.29 o 
  -4   6   1       84.50       65.65      1.31 o 
  -3   6   1        0.18        0.29      0.57 o 
  -2   6   1       23.58       28.12      1.09 o 
  -1   6   1      573.64      578.62      5.38 o 
   0   6   1       16.86       22.06      0.70 o 
   1   6   1       38.13       27.20      1.08 o 
   2   6   1      751.72      776.76      6.78 o 
   3   6   1       43.28       44.59      1.29 o 
   4   6   1       87.00       94.47      1.60 o 
   5   6   1       92.76       82.90      1.74 o 
   6   6   1      641.25      639.71      6.03 o 
   7   6   1     1869.51     1813.25     16.40 o 
   8   6   1      151.05      140.42      2.19 o 
   9   6   1        1.53        2.31      0.74 o 
  10   6   1        1.61        2.98      0.77 o 
  11   6   1       41.85       44.86      1.12 o 
  12   6   1       12.99       10.05      0.78 o 
  13   6   1      346.26      334.64      3.20 o 
  14   6   1        4.00        2.85      0.65 o 
  15   6   1       80.17       79.18      3.72 o 
  16   6   1        0.01        0.28      0.52 o 
  17   6   1      110.94      112.98      2.89 o 
 -16   7   1        0.19        0.63      0.82 o 
 -15   7   1      146.11      161.99      2.65 o 
 -14   7   1        1.81        2.67      0.78 o 
 -13   7   1        1.26        0.42      0.67 o 
 -12   7   1      143.48      136.70      2.33 o 
 -11   7   1       20.84       17.59      1.09 o 
 -10   7   1        3.67        2.88      0.78 o 
  -9   7   1      705.38      677.41      8.69 o 
  -8   7   1       83.22       76.77      1.89 o 
  -7   7   1       73.08       70.23      2.13 o 
  -6   7   1        2.85        4.35      0.97 o 
  -5   7   1       59.28       59.69      1.63 o 
  -4   7   1      333.19      325.26      3.95 o 
  -3   7   1       78.64       82.77      1.73 o 
  -2   7   1        3.55        2.66      0.83 o 
  -1   7   1       84.81       79.15      1.72 o 
   0   7   1       25.32       23.86      1.51 o 
   1   7   1      302.08      295.73      3.69 o 
   2   7   1       57.61       61.23      1.49 o 
   3   7   1      251.03      256.24      2.95 o 
   4   7   1        0.01        0.99      0.73 o 
   5   7   1       44.85       41.61      1.48 o 
   6   7   1       15.39       14.11      1.13 o 
   7   7   1       30.09       29.72      1.24 o 
   8   7   1      176.30      174.41      2.58 o 
   9   7   1       18.78       22.12      0.99 o 
  10   7   1       10.08       14.37      0.94 o 
  11   7   1       21.48       21.54      1.03 o 
  12   7   1      115.78      112.83      1.79 o 
  13   7   1      103.34      105.15      1.80 o 
  14   7   1        5.13        5.55      1.14 o 
  15   7   1       44.05       52.28     26.96 o 
 -13   8   1       10.89       14.56      2.37 o 
 -12   8   1       17.84       15.51      1.77 o 
 -11   8   1       34.19       37.16      1.94 o 
 -10   8   1       16.72       17.97      1.23 o 
  -9   8   1       83.53       83.06      1.89 o 
  -8   8   1      103.45      113.06      2.18 o 
  -7   8   1      343.71      345.94      4.81 o 
  -6   8   1      208.61      232.03      3.73 o 
  -5   8   1      171.52      172.22      2.54 o 
  -4   8   1      478.58      500.39      5.28 o 
  -3   8   1      120.15      120.84      2.34 o 
  -2   8   1       20.35       19.62      1.31 o 
  -1   8   1       69.41       68.07      2.06 o 
   0   8   1       83.55       83.10      2.65 o 
   1   8   1       53.46       51.91      1.84 o 
   2   8   1        6.10        8.80      1.10 o 
   3   8   1        3.72        2.28      0.78 o 
   4   8   1        9.17        8.40      1.20 o 
   5   8   1       20.82       20.88      1.39 o 
   6   8   1      250.77      253.97      3.60 o 
   7   8   1      120.20      128.48      2.35 o 
   8   8   1       56.80       57.62      1.77 o 
   9   8   1       53.66       60.31      1.44 o 
  10   8   1       62.12       62.71      1.58 o 
  11   8   1       21.05       21.06      0.95 o 
  12   8   1       13.12       13.09      1.89 o 
  -9   9   1       53.89       54.80      3.44 o 
  -8   9   1      265.77      297.89      4.50 o 
  -7   9   1        0.53        0.74      0.81 o 
  -6   9   1        1.50        0.45      0.69 o 
  -5   9   1        1.27        1.35      0.73 o 
  -4   9   1       11.82       15.88      1.66 o 
  -3   9   1       10.10       10.47      1.15 o 
  -2   9   1        7.47        9.02      1.03 o 
  -1   9   1       80.09       79.03      1.85 o 
   0   9   1        3.59        2.40      0.86 o 
   1   9   1       67.77       60.34      1.55 o 
   2   9   1        3.51        4.55      1.35 o 
   3   9   1        2.05        2.07      1.10 o 
   4   9   1       44.89       54.55      1.66 o 
   5   9   1       49.83       55.03      1.47 o 
   6   9   1       90.81      105.49      1.92 o 
   7   9   1       38.31       46.42      1.51 o 
   8   9   1       30.45       39.44      1.40 o 
 -22   0   2       88.59       95.01      4.34 o 
 -21   0   2        4.73        3.61      1.16 o 
 -20   0   2        4.86        3.70      0.97 o 
 -19   0   2       91.59       92.42      2.27 o 
 -18   0   2      865.50      890.10     12.25 o 
 -17   0   2      436.18      435.97      6.38 o 
 -16   0   2     1844.23     1839.45     20.46 o 
 -15   0   2        3.50        3.33      0.92 o 
 -14   0   2      137.60      125.94      1.96 o 
 -13   0   2      162.57      121.34      1.44 o 
 -12   0   2       10.56       18.45      0.64 o 
 -11   0   2        7.16       15.15      0.53 o 
 -10   0   2     1306.09     1428.23      8.28 o 
  -9   0   2      356.57      336.21      2.10 o 
  -8   0   2     3334.44     3255.82     25.02 o 
  -7   0   2      956.32     1024.00      6.90 o 
  -6   0   2      736.00      732.94      4.00 o 
  -5   0   2     2056.46     2032.07     16.75 o 
  -4   0   2       34.08       33.39      0.70 o 
  -3   0   2     1438.46     1314.63     15.83 o 
  -2   0   2     1133.76     1005.81     12.22 o 
  -1   0   2     2250.66     2158.69     27.25 o 
   0   0   2    18654.85    19289.34    236.99 o 
   1   0   2    18080.38    18332.71    304.02 o 
   2   0   2     5644.17     5439.59     56.78 o 
   3   0   2    44780.98    45320.48   1008.37 o 
   4   0   2     3308.10     3515.86     32.71 o 
   5   0   2     1086.89     1143.33      6.50 o 
   6   0   2     2814.22     2760.20     18.69 o 
   7   0   2     1164.00     1237.83      8.76 o 
   8   0   2      862.90      812.16      4.68 o 
   9   0   2      246.12      252.11      1.94 o 
  10   0   2      199.43      171.72      1.56 o 
  11   0   2      507.68      521.21      4.02 o 
  12   0   2       16.34       20.13      1.07 o 
  13   0   2      683.51      651.07      7.22 o 
  14   0   2     2848.51     2814.22     29.80 o 
  15   0   2     1833.35     1802.97     18.70 o 
  16   0   2      966.14      972.90     11.62 o 
  17   0   2        2.79        2.15      1.19 o 
  18   0   2      345.01      340.95      5.00 o 
  19   0   2        3.51        0.49      0.74 o 
  20   0   2       84.93       89.28      1.70 o 
 -22   1   2        0.56        0.42      0.65 o 
 -21   1   2       13.43       12.99      0.89 o 
 -20   1   2      226.09      239.74      3.07 o 
 -19   1   2      286.07      292.86      3.08 o 
 -18   1   2       55.61       57.41      1.48 o 
 -17   1   2       11.89        9.42      0.90 o 
 -16   1   2      994.85      955.88      8.00 o 
 -15   1   2       66.27       69.50      1.55 o 
 -14   1   2      296.05      289.79      2.58 o 
 -13   1   2      124.44      101.77      1.11 o 
 -12   1   2       64.46       65.98      0.62 o 
 -11   1   2      151.18      142.51      0.95 o 
 -10   1   2       39.33       35.27      0.48 o 
  -9   1   2      850.09      933.10      3.97 o 
  -8   1   2      266.82      231.75      1.19 o 
  -7   1   2      911.89      878.30      3.63 o 
  -6   1   2        6.60        2.64      0.27 o 
  -5   1   2    11633.16    10825.27     90.57 o 
  -4   1   2     2009.00     1811.22     10.12 o 
  -3   1   2    12341.55    11920.83    131.71 o 
  -2   1   2        5.42        4.97      0.25 o 
  -1   1   2      464.14      458.33      2.14 o 
   0   1   2      790.04      773.12      3.96 o 
   1   1   2     1176.34     1183.17      4.95 o 
   2   1   2      661.91      668.97      3.32 o 
   3   1   2    30519.47    30370.61    301.77 o 
   4   1   2      188.25      182.79      0.94 o 
   5   1   2     8002.47     7503.19     56.14 o 
   6   1   2     2131.64     2146.46      9.69 o 
   7   1   2       77.33       84.71      0.64 o 
   8   1   2       11.26        9.61      0.32 o 
   9   1   2      138.63      184.94      1.08 o 
  10   1   2      128.67      125.30      1.00 o 
  11   1   2      745.17      756.33      4.53 o 
  12   1   2      828.54      828.33      5.36 o 
  13   1   2      101.83      111.24      1.44 o 
  14   1   2      321.05      318.04      3.02 o 
  15   1   2      448.26      437.82      3.79 o 
  16   1   2        1.32        1.24      0.59 o 
  17   1   2       18.03       19.19      0.91 o 
  18   1   2        2.60        0.87      0.59 o 
  19   1   2        0.42        0.03      0.41 o 
  20   1   2        7.21        9.36      1.10 o 
 -22   2   2        0.01       -0.01      0.42 o 
 -21   2   2       67.48       76.72      1.44 o 
 -20   2   2        2.87        2.25      0.75 o 
 -19   2   2       64.08       65.31      1.65 o 
 -18   2   2      635.71      635.82      6.60 o 
 -17   2   2       24.29       22.16      1.09 o 
 -16   2   2      111.43      112.55      1.91 o 
 -15   2   2      276.22      263.28      2.81 o 
 -14   2   2      227.03      236.84      2.39 o 
 -13   2   2      757.28      709.17      4.34 o 
 -12   2   2      120.98      109.63      1.02 o 
 -11   2   2      213.45      191.14      1.21 o 
 -10   2   2        4.06        3.88      0.32 o 
  -9   2   2      395.12      340.15      1.60 o 
  -8   2   2     1808.47     1950.85      9.63 o 
  -7   2   2       36.41       27.07      0.33 o 
  -6   2   2      786.11      693.71      3.11 o 
  -5   2   2      455.99      438.48      1.91 o 
  -4   2   2     3189.15     3035.81     13.10 o 
  -3   2   2     5056.37     4872.25     25.21 o 
  -2   2   2     6932.60     6609.45     38.98 o 
  -1   2   2     1041.98     1141.50      5.00 o 
   0   2   2      690.09      709.65      3.15 o 
   1   2   2     2966.34     2847.50     11.46 o 
   2   2   2        2.53        5.24      0.25 o 
   3   2   2     4166.21     4025.72     17.70 o 
   4   2   2        7.79        7.65      0.22 o 
   5   2   2      247.24      299.46      1.34 o 
   6   2   2     1160.72     1135.46      4.56 o 
   7   2   2     2423.56     2374.02     10.46 o 
   8   2   2      489.00      399.18      1.99 o 
   9   2   2      315.14      322.03      1.74 o 
  10   2   2       81.00       74.33      0.83 o 
  11   2   2      323.48      341.68      2.85 o 
  12   2   2       94.21       95.20      1.63 o 
  13   2   2      336.70      323.60      3.03 o 
  14   2   2      233.42      261.84      2.81 o 
  15   2   2       46.10       43.94      2.19 o 
  16   2   2        1.76        1.13      0.63 o 
  17   2   2       28.04       29.32      1.08 o 
  18   2   2       16.65       16.43      0.85 o 
  19   2   2       63.72       69.97      1.32 o 
  20   2   2        6.44        3.12      0.92 o 
 -21   3   2      445.61      530.57      4.83 o 
 -20   3   2       50.12       61.05      1.42 o 
 -19   3   2       11.98       11.94      1.08 o 
 -18   3   2        0.30        1.11      0.93 o 
 -17   3   2       96.30       97.55      2.00 o 
 -16   3   2       84.94       71.98      2.08 o 
 -15   3   2       36.46       38.49      1.23 o 
 -14   3   2       16.97       18.51      1.05 o 
 -13   3   2       27.90       15.57      0.98 o 
 -12   3   2      327.47      322.34      2.76 o 
 -11   3   2       62.49       82.13      0.97 o 
 -10   3   2      236.97      235.73      1.48 o 
  -9   3   2        5.21        9.84      0.42 o 
  -8   3   2      288.76      302.16      1.64 o 
  -7   3   2       85.17       92.01      0.75 o 
  -6   3   2      260.49      310.48      1.65 o 
  -5   3   2    11394.58    12145.86     72.37 o 
  -4   3   2     4378.21     4798.63     22.81 o 
  -3   3   2      139.69      122.57      0.73 o 
  -2   3   2     1483.06     1675.72      6.70 o 
  -1   3   2     1060.47     1152.04      4.40 o 
   0   3   2      997.00     1048.46      4.01 o 
   1   3   2       27.89       18.83      0.29 o 
   2   3   2      119.44       82.24      0.56 o 
   3   3   2      296.92      293.46      1.36 o 
   4   3   2      312.70      308.72      1.44 o 
   5   3   2      288.42      299.66      1.44 o 
   6   3   2       17.29       18.30      0.40 o 
   7   3   2      217.46      235.46      1.41 o 
   8   3   2      407.17      449.36      2.41 o 
   9   3   2      160.42      199.05      1.44 o 
  10   3   2     4330.84     4535.54     31.03 o 
  11   3   2     1936.57     1881.97     14.72 o 
  12   3   2        0.52        2.71      0.71 o 
  13   3   2       78.16       79.07      1.62 o 
  14   3   2      264.65      247.79      2.98 o 
  15   3   2        0.31        1.34      0.72 o 
  16   3   2        2.01        2.71      0.81 o 
  17   3   2        1.79        2.59      0.79 o 
  18   3   2        2.38        3.00      0.83 o 
  19   3   2        9.87       15.50      0.96 o 
 -20   4   2      140.24      152.91      2.44 o 
 -19   4   2       19.67       26.11      1.11 o 
 -18   4   2       48.70       40.62      2.40 o 
 -17   4   2       54.78       48.53      2.44 o 
 -16   4   2       68.09       65.24      2.83 o 
 -15   4   2        0.57        0.67      0.68 o 
 -14   4   2       44.28       44.44      1.35 o 
 -13   4   2        2.94        1.57      0.72 o 
 -12   4   2        3.40        5.41      0.77 o 
 -11   4   2      152.12      172.40      1.82 o 
 -10   4   2       10.53       16.69      0.61 o 
  -9   4   2     1410.20     1390.66      9.66 o 
  -8   4   2      164.93      183.26      1.37 o 
  -7   4   2      372.16      321.51      2.06 o 
  -6   4   2      354.66      431.59      2.27 o 
  -5   4   2     2045.94     2172.83     10.80 o 
  -4   4   2     3110.00     3217.88     14.85 o 
  -3   4   2      455.95      439.22      1.99 o 
  -2   4   2     1078.17     1289.31      6.24 o 
  -1   4   2      154.52      121.28      0.73 o 
   0   4   2     4110.55     4340.74     19.09 o 
   1   4   2      336.30      427.09      1.76 o 
   2   4   2      412.80      381.80      1.60 o 
   3   4   2      901.99      851.95      3.66 o 
   4   4   2      242.87      265.36      1.39 o 
   5   4   2      384.70      403.49      2.41 o 
   6   4   2       64.62       50.78      0.66 o 
   7   4   2      331.52      304.64      2.04 o 
   8   4   2        1.08        3.55      0.57 o 
   9   4   2       13.01        9.85      0.71 o 
  10   4   2       28.73       26.52      1.04 o 
  11   4   2      380.45      380.22      3.56 o 
  12   4   2      158.35      168.25      2.33 o 
  13   4   2      404.49      353.92      3.71 o 
  14   4   2       46.75       32.53      2.23 o 
  15   4   2       47.55       41.12      2.57 o 
  16   4   2       33.24       44.27      2.55 o 
  17   4   2       59.57       61.08      3.57 o 
  18   4   2       72.81       81.54      1.50 o 
  19   4   2        0.93        0.55      0.73 o 
 -19   5   2       20.18       21.90      1.15 o 
 -18   5   2        3.73        1.76      0.73 o 
 -17   5   2        2.13        1.97      0.67 o 
 -16   5   2      181.04      170.32      2.38 o 
 -15   5   2        1.86        2.75      0.74 o 
 -14   5   2      243.87      222.03      2.52 o 
 -13   5   2        3.60        2.98      0.69 o 
 -12   5   2      131.39      111.56      1.61 o 
 -11   5   2       60.35       60.11      1.29 o 
 -10   5   2       21.29       24.79      0.87 o 
  -9   5   2       53.30       51.20      1.00 o 
  -8   5   2      198.21      150.62      1.65 o 
  -7   5   2      658.20      697.61      5.17 o 
  -6   5   2       40.86       61.64      0.82 o 
  -5   5   2     1344.41     1463.04      7.81 o 
  -4   5   2       95.03      100.65      0.94 o 
  -3   5   2       33.82       42.17      0.70 o 
  -2   5   2      665.48      774.98      3.87 o 
  -1   5   2      615.99      719.70      3.69 o 
   0   5   2       44.57       27.52      0.48 o 
   1   5   2      424.97      421.18      2.55 o 
   2   5   2       10.05       14.33      0.46 o 
   3   5   2       53.33       53.57      0.72 o 
   4   5   2      536.81      488.70      4.09 o 
   5   5   2       65.08       75.18      1.16 o 
   6   5   2       16.12       11.08      0.73 o 
   7   5   2        7.73        7.34      0.63 o 
   8   5   2       72.75       63.38      1.17 o 
   9   5   2       24.12       21.27      0.88 o 
  10   5   2       45.55       41.39      1.16 o 
  11   5   2       58.68       53.46      1.20 o 
  12   5   2       14.46       12.61      0.95 o 
  13   5   2        3.90        2.04      0.83 o 
  14   5   2       46.05       40.56      2.31 o 
  15   5   2       41.01       37.26      2.35 o 
  16   5   2        5.86        5.17      1.16 o 
  17   5   2       11.12       12.35      1.18 o 
 -18   6   2       73.36       79.44      1.90 o 
 -17   6   2        0.33        0.67      0.46 o 
 -16   6   2       26.45       27.28      1.16 o 
 -15   6   2       44.26       36.05      1.29 o 
 -14   6   2       93.56       89.55      1.76 o 
 -13   6   2      285.65      277.36      3.32 o 
 -12   6   2        7.72        4.64      1.16 o 
 -11   6   2       15.21       10.35      1.07 o 
 -10   6   2       18.66       19.48      1.15 o 
  -9   6   2       56.01       54.95      1.21 o 
  -8   6   2      127.52      118.03      1.61 o 
  -7   6   2      372.88      353.72      3.18 o 
  -6   6   2      288.94      249.10      3.04 o 
  -5   6   2       63.39       48.27      1.07 o 
  -4   6   2       77.20       84.90      1.53 o 
  -3   6   2        3.23        3.79      0.71 o 
  -2   6   2        8.93       10.77      0.83 o 
  -1   6   2       95.38       99.32      1.44 o 
   0   6   2      491.67      472.77      4.06 o 
   1   6   2     1717.93     1702.97     14.60 o 
   2   6   2       83.74       73.34      1.47 o 
   3   6   2     1955.16     1984.00     17.23 o 
   4   6   2       46.82       51.23      1.55 o 
   5   6   2       51.42       45.34      1.60 o 
   6   6   2        2.94        4.21      0.94 o 
   7   6   2       11.54       12.18      0.98 o 
   8   6   2       83.17       75.64      1.59 o 
   9   6   2      382.93      383.86      3.77 o 
  10   6   2       17.03       18.79      1.02 o 
  11   6   2       64.45       69.26      1.47 o 
  12   6   2       25.91       22.33      1.02 o 
  13   6   2       43.07       42.12      1.20 o 
  14   6   2       29.85       33.49      2.31 o 
  15   6   2       35.69       35.49      3.25 o 
  16   6   2        0.14        0.42      0.65 o 
 -16   7   2        5.23        7.82      1.73 o 
 -15   7   2        0.00        0.98      0.58 o 
 -14   7   2        1.12        1.58      0.70 o 
 -13   7   2       91.94       94.20      1.95 o 
 -12   7   2       56.74       68.41      2.25 o 
 -11   7   2      149.07      155.10      2.89 o 
 -10   7   2        1.54        0.27      0.68 o 
  -9   7   2        9.10       10.13      1.08 o 
  -8   7   2      419.57      367.46      6.09 o 
  -7   7   2        0.68        0.59      0.67 o 
  -6   7   2      348.27      327.23      4.11 o 
  -5   7   2      101.66       89.69      1.84 o 
  -4   7   2       35.42       35.63      1.32 o 
  -3   7   2      716.60      680.96      6.54 o 
  -2   7   2        6.35        4.84      0.79 o 
  -1   7   2      464.32      499.21      4.89 o 
   0   7   2       42.19       43.46      1.50 o 
   1   7   2      135.38      122.76      1.87 o 
   2   7   2      266.70      263.42      2.99 o 
   3   7   2        0.03        0.49      0.70 o 
   4   7   2       11.80       12.07      1.21 o 
   5   7   2      567.60      565.11      5.96 o 
   6   7   2       54.34       55.11      1.51 o 
   7   7   2       45.71       48.08      1.48 o 
   8   7   2       77.38       72.94      1.74 o 
   9   7   2       40.02       44.03      1.28 o 
  10   7   2        1.24        1.13      0.68 o 
  11   7   2       11.50       10.43      0.99 o 
  12   7   2        0.13       -0.41      0.59 o 
  13   7   2        0.06        0.03      0.48 o 
  14   7   2        2.24        1.16      0.68 o 
 -13   8   2        0.99        0.85      1.04 o 
 -12   8   2       29.62       24.65      1.41 o 
 -11   8   2        4.56        1.69      1.67 o 
 -10   8   2      172.64      178.08      3.38 o 
  -9   8   2      140.25      125.90      3.42 o 
  -8   8   2       26.68       20.93      1.39 o 
  -7   8   2      114.64      111.42      2.50 o 
  -6   8   2      129.15      112.21      2.17 o 
  -5   8   2      408.86      415.20      5.29 o 
  -4   8   2      542.53      529.81      5.66 o 
  -3   8   2      248.61      243.09      3.17 o 
  -2   8   2       26.60       30.10      1.50 o 
  -1   8   2      113.51      109.91      2.44 o 
   0   8   2        5.75        6.01      1.13 o 
   1   8   2        7.95        4.94      0.97 o 
   2   8   2       71.01       66.45      2.18 o 
   3   8   2        6.46        7.94      1.16 o 
   4   8   2       98.04      100.81      2.05 o 
   5   8   2       20.14       21.04      1.11 o 
   6   8   2      137.15      129.82      2.26 o 
   7   8   2        1.25        0.75      0.68 o 
   8   8   2       29.49       26.70      1.16 o 
   9   8   2      180.02      190.19      2.84 o 
  10   8   2        0.65        1.09      0.68 o 
  11   8   2        1.98        1.40      0.58 o 
  12   8   2        6.85        4.94      1.53 o 
 -10   9   2       10.36       13.12      1.83 o 
  -9   9   2       86.01      102.76      3.20 o 
  -8   9   2       91.93       92.01      3.39 o 
  -7   9   2       12.19       12.22      1.08 o 
  -6   9   2      123.43      137.11      2.19 o 
  -5   9   2        0.02        0.12      0.49 o 
  -4   9   2       47.27       55.68      1.67 o 
  -3   9   2        2.45        1.35      0.88 o 
  -2   9   2       23.25       20.95      1.14 o 
  -1   9   2       88.55       88.00      1.85 o 
   0   9   2       55.55       60.06      1.68 o 
   1   9   2        9.32       11.83      1.50 o 
   2   9   2       10.00        8.15      1.29 o 
   3   9   2       57.60       64.89      1.76 o 
   4   9   2       17.31       16.96      2.12 o 
   5   9   2       26.25       22.66      1.46 o 
   6   9   2       11.40       13.46      1.48 o 
   7   9   2        7.70        8.17      1.47 o 
   8   9   2        1.00        2.45      0.84 o 
 -22   1   3       44.31       42.45      1.03 o 
 -21   1   3        2.69        2.00      0.77 o 
 -20   1   3        2.14        4.21      0.94 o 
 -19   1   3      230.91      235.61      2.91 o 
 -18   1   3      468.48      480.29      4.55 o 
 -17   1   3      217.42      215.28      2.51 o 
 -16   1   3        5.95        6.80      0.91 o 
 -15   1   3       74.78       70.42      1.36 o 
 -14   1   3      131.03      135.54      1.53 o 
 -13   1   3      176.95      158.95      1.45 o 
 -12   1   3       10.45       17.15      0.50 o 
 -11   1   3        5.56        4.71      0.29 o 
 -10   1   3      415.31      437.32      1.95 o 
  -9   1   3       60.89       77.71      0.61 o 
  -8   1   3      430.34      407.66      1.80 o 
  -7   1   3      350.83      358.65      1.56 o 
  -6   1   3      442.30      441.57      2.09 o 
  -5   1   3     5891.66     5559.23     41.46 o 
  -4   1   3     1976.70     1828.70     11.41 o 
  -3   1   3     1524.54     1362.62      9.11 o 
  -2   1   3    10632.04    10412.47     97.27 o 
  -1   1   3      332.10      341.54      1.54 o 
   0   1   3       17.14       21.60      0.41 o 
   1   1   3      144.41      155.74      0.76 o 
   2   1   3     1299.74     1291.33     11.32 o 
   3   1   3      636.39      720.48      5.08 o 
   4   1   3     1157.71     1250.84      8.62 o 
   5   1   3      281.46      322.04      1.94 o 
   6   1   3      702.14      627.93      2.68 o 
   7   1   3     3524.21     3703.19     22.86 o 
   8   1   3       11.50       12.48      0.38 o 
   9   1   3      903.89      945.90      4.33 o 
  10   1   3      243.12      250.78      1.53 o 
  11   1   3      239.71      236.98      1.81 o 
  12   1   3       66.35       52.88      2.16 o 
  13   1   3       89.30       84.80      2.86 o 
  14   1   3        4.57        3.02      0.75 o 
  15   1   3       85.55       86.76      1.56 o 
  16   1   3       56.41       54.79      1.36 o 
  17   1   3      188.77      192.36      2.44 o 
  18   1   3        1.61        1.69      0.59 o 
  19   1   3       27.47       30.20      0.90 o 
  20   1   3        0.20        0.35      0.63 o 
 -22   2   3       37.04       37.35      1.18 o 
 -21   2   3        9.02        8.83      0.88 o 
 -20   2   3      421.52      468.55      4.94 o 
 -19   2   3       33.58       35.39      1.22 o 
 -18   2   3      209.17      217.48      2.87 o 
 -17   2   3       19.11       23.13      1.14 o 
 -16   2   3        2.98        4.87      0.75 o 
 -15   2   3       40.13       41.94      1.23 o 
 -14   2   3        6.06       11.89      0.75 o 
 -13   2   3       13.08       15.68      0.62 o 
 -12   2   3       13.06       17.48      0.53 o 
 -11   2   3     1985.88     2133.96     10.19 o 
 -10   2   3      764.56      773.52      3.58 o 
  -9   2   3      457.11      472.38      2.07 o 
  -8   2   3      492.17      433.72      1.86 o 
  -7   2   3      368.61      316.02      1.56 o 
  -6   2   3      128.81      111.63      0.61 o 
  -5   2   3     1095.90     1098.45      4.98 o 
  -4   2   3     3166.38     3213.72     16.65 o 
  -3   2   3     4301.20     4367.48     26.17 o 
  -2   2   3     1866.11     1887.26     10.41 o 
  -1   2   3     2922.26     2815.18     14.53 o 
   0   2   3      205.47      223.74      1.03 o 
   1   2   3      185.80      163.93      0.74 o 
   2   2   3       29.21       18.61      0.27 o 
   3   2   3       94.15       90.28      0.66 o 
   4   2   3      900.05      969.57      5.10 o 
   5   2   3      412.59      468.04      2.35 o 
   6   2   3     2313.02     2476.53     12.07 o 
   7   2   3       52.51       92.62      0.64 o 
   8   2   3     1271.95     1221.05      5.54 o 
   9   2   3      387.57      396.11      2.18 o 
  10   2   3     2009.63     2119.21     20.58 o 
  11   2   3      101.88      105.06      1.44 o 
  12   2   3      952.27      946.27      7.84 o 
  13   2   3      190.55      166.99      2.13 o 
  14   2   3       61.57       62.97      4.14 o 
  15   2   3       53.45       54.25      3.80 o 
  16   2   3        1.31        0.24      0.67 o 
  17   2   3        1.83        1.82      0.75 o 
  18   2   3        0.20        1.23      0.65 o 
  19   2   3        7.83        7.80      1.08 o 
 -21   3   3        9.01        2.80      0.71 o 
 -20   3   3       23.58       24.06      1.25 o 
 -19   3   3       80.41       75.56      1.73 o 
 -18   3   3        6.47        4.07      0.97 o 
 -17   3   3       14.40       17.19      1.12 o 
 -16   3   3       33.09       33.17      1.24 o 
 -15   3   3       10.67       14.72      0.91 o 
 -14   3   3       61.05       48.37      1.29 o 
 -13   3   3      116.27       86.40      1.46 o 
 -12   3   3        5.85        5.42      0.56 o 
 -11   3   3        0.24        0.30      0.34 o 
 -10   3   3     1284.58     1322.62      6.38 o 
  -9   3   3      536.41      536.27      2.66 o 
  -8   3   3       18.39       18.02      0.46 o 
  -7   3   3        8.47        9.20      0.45 o 
  -6   3   3      189.96      226.87      1.32 o 
  -5   3   3      169.83      133.06      0.80 o 
  -4   3   3      109.60      120.05      0.79 o 
  -3   3   3     6983.38     7128.94     34.64 o 
  -2   3   3       33.07       29.27      0.31 o 
  -1   3   3        7.00        9.93      0.21 o 
   0   3   3       13.90       11.92      0.20 o 
   1   3   3        4.71        9.70      0.22 o 
   2   3   3        0.49        2.04      0.22 o 
   3   3   3        0.54        0.18      0.13 o 
   4   3   3      640.96      725.28      3.57 o 
   5   3   3      689.64      719.03      3.48 o 
   6   3   3       51.67       67.94      0.62 o 
   7   3   3       25.14       26.64      0.55 o 
   8   3   3      257.01      256.49      1.71 o 
   9   3   3       58.05       56.18      0.87 o 
  10   3   3      567.54      555.68      4.73 o 
  11   3   3        2.27        2.27      0.76 o 
  12   3   3     1656.94     1581.05     13.70 o 
  13   3   3      135.79      146.37      2.06 o 
  14   3   3      194.11      185.13      2.54 o 
  15   3   3       58.70       59.26      3.89 o 
  16   3   3       18.32       20.62      1.94 o 
  17   3   3       90.46       89.79      1.99 o 
  18   3   3        0.01        0.06      0.58 o 
  19   3   3        2.77        1.39      0.85 o 
 -21   4   3        1.68        0.58      0.60 o 
 -20   4   3        0.02        0.26      0.58 o 
 -19   4   3        0.10        0.04      0.48 o 
 -18   4   3        3.27        2.00      0.79 o 
 -17   4   3       33.65       29.35      1.36 o 
 -16   4   3      240.44      242.50      2.85 o 
 -15   4   3       28.40       21.74      1.00 o 
 -14   4   3       16.47       15.39      1.02 o 
 -13   4   3        0.42        1.19      0.80 o 
 -12   4   3       15.15       16.27      1.08 o 
 -11   4   3        2.90        2.77      0.54 o 
 -10   4   3       69.85       54.84      0.92 o 
  -9   4   3      470.97      487.04      3.57 o 
  -8   4   3     1345.67     1418.15      7.17 o 
  -7   4   3       86.93      102.18      0.85 o 
  -6   4   3       23.03       20.99      0.48 o 
  -5   4   3       32.94       46.10      0.49 o 
  -4   4   3       38.25       28.14      0.34 o 
  -3   4   3     1013.39     1101.72      4.88 o 
  -2   4   3      338.06      278.44      1.33 o 
  -1   4   3        0.80        1.29      0.20 o 
   0   4   3      337.23      423.20      1.90 o 
   1   4   3       14.08       11.58      0.29 o 
   2   4   3      398.17      404.38      1.78 o 
   3   4   3       77.02       71.50      0.60 o 
   4   4   3       52.59       56.18      0.60 o 
   5   4   3       11.69       11.44      0.43 o 
   6   4   3        1.57        0.95      0.33 o 
   7   4   3       58.25       68.22      0.86 o 
   8   4   3      244.34      256.49      2.22 o 
   9   4   3      118.84      113.92      1.59 o 
  10   4   3        2.06        0.84      0.54 o 
  11   4   3       30.37       28.39      1.28 o 
  12   4   3        2.45        2.30      0.86 o 
  13   4   3        0.41        2.08      0.79 o 
  14   4   3       15.07       10.91      1.03 o 
  15   4   3      249.89      232.39      3.65 o 
  16   4   3        1.03        2.22      0.86 o 
  17   4   3       19.52       23.19      1.45 o 
  18   4   3        7.55        3.89      1.07 o 
 -19   5   3       39.92       42.86      1.79 o 
 -18   5   3       32.64       34.14      1.02 o 
 -17   5   3       11.82       10.36      0.78 o 
 -16   5   3       65.94       59.33      2.55 o 
 -15   5   3       53.24       50.11      1.26 o 
 -14   5   3      110.13       97.60      1.81 o 
 -13   5   3      459.88      401.39      3.72 o 
 -12   5   3        0.45        1.06      0.57 o 
 -11   5   3       90.47      103.60      2.19 o 
 -10   5   3      416.75      446.00      4.41 o 
  -9   5   3     1596.79     1569.94     11.78 o 
  -8   5   3       74.70       72.68      1.08 o 
  -7   5   3      226.32      217.25      1.87 o 
  -6   5   3      489.88      486.93      3.68 o 
  -5   5   3     3010.09     3189.58     19.32 o 
  -4   5   3        1.78        1.65      0.38 o 
  -3   5   3        1.47        2.76      0.38 o 
  -2   5   3      274.11      257.35      1.51 o 
  -1   5   3        6.23        4.12      0.34 o 
   0   5   3      381.56      405.49      2.35 o 
   1   5   3      584.81      637.88      3.33 o 
   2   5   3     1627.09     1686.87      9.24 o 
   3   5   3      377.06      439.31      3.03 o 
   4   5   3      534.65      472.11      3.83 o 
   5   5   3      157.72      155.74      1.95 o 
   6   5   3      518.05      500.79      4.72 o 
   7   5   3      162.19      164.68      1.98 o 
   8   5   3       32.71       31.12      0.95 o 
   9   5   3        0.02        0.55      0.53 o 
  10   5   3      652.39      670.32      6.11 o 
  11   5   3      481.97      465.14      4.88 o 
  12   5   3        0.07        0.52      0.70 o 
  13   5   3       21.82       18.56      1.44 o 
  14   5   3        1.83        1.61      0.72 o 
  15   5   3       46.16       48.09      2.77 o 
  16   5   3       20.66       23.30      1.72 o 
  17   5   3        0.16        0.30      0.71 o 
 -18   6   3       15.69       17.48      1.21 o 
 -17   6   3        0.21       -0.09      0.44 o 
 -16   6   3       27.13       30.18      1.27 o 
 -15   6   3       23.06       25.16      1.12 o 
 -14   6   3       50.79       52.95      1.33 o 
 -13   6   3       38.56       38.70      1.46 o 
 -12   6   3      564.87      516.77      5.20 o 
 -11   6   3      414.30      403.77      4.39 o 
 -10   6   3      110.29      143.57      2.04 o 
  -9   6   3      779.57      760.88     10.40 o 
  -8   6   3      251.33      240.58      2.42 o 
  -7   6   3       14.77       18.42      0.79 o 
  -6   6   3       13.30       13.71      0.75 o 
  -5   6   3      250.87      210.69      2.19 o 
  -4   6   3        0.00        0.46      0.59 o 
  -3   6   3      255.18      255.08      2.93 o 
  -2   6   3      110.79      113.39      1.70 o 
  -1   6   3      247.55      238.26      2.46 o 
   0   6   3      707.83      650.55      5.57 o 
   1   6   3        3.50        3.79      0.72 o 
   2   6   3      218.07      203.47      2.41 o 
   3   6   3      377.05      356.57      3.97 o 
   4   6   3       53.89       52.83      1.65 o 
   5   6   3      347.68      362.24      4.23 o 
   6   6   3        7.18        7.27      0.81 o 
   7   6   3     1825.65     1836.40     15.34 o 
   8   6   3        0.06        0.96      0.58 o 
   9   6   3      114.84      115.41      1.94 o 
  10   6   3       73.36       73.76      1.59 o 
  11   6   3        4.13        2.94      0.73 o 
  12   6   3        1.59        0.73      0.67 o 
  13   6   3        0.16       -0.08      0.54 o 
  14   6   3       61.14       58.09      5.32 o 
  15   6   3        5.34        3.07      0.77 o 
 -16   7   3        6.50        7.29      0.99 o 
 -15   7   3       38.44       38.09      2.88 o 
 -14   7   3        1.71        1.54      0.72 o 
 -13   7   3        6.84        6.16      1.75 o 
 -12   7   3       24.09       20.11      1.24 o 
 -11   7   3        0.31       -0.77      1.03 o 
 -10   7   3      132.43      133.65      2.71 o 
  -9   7   3      655.47      653.39      8.36 o 
  -8   7   3        2.80        7.94      1.05 o 
  -7   7   3      333.49      316.61      3.46 o 
  -6   7   3      166.90      150.18      2.20 o 
  -5   7   3       10.23       12.03      0.89 o 
  -4   7   3      243.51      231.76      2.87 o 
  -3   7   3      566.62      585.86      5.90 o 
  -2   7   3      170.70      183.18      2.32 o 
  -1   7   3     1134.09     1083.77     10.39 o 
   0   7   3      626.98      616.59      6.45 o 
   1   7   3       33.60       32.14      1.19 o 
   2   7   3        0.20        0.92      0.73 o 
   3   7   3       37.73       35.64      1.46 o 
   4   7   3      120.49      131.74      2.26 o 
   5   7   3      213.11      209.19      2.99 o 
   6   7   3       47.44       48.09      1.73 o 
   7   7   3       61.69       62.32      1.80 o 
   8   7   3       18.10       19.56      1.11 o 
   9   7   3      219.37      226.42      3.48 o 
  10   7   3       27.32       24.77      1.15 o 
  11   7   3       12.87       13.13      1.03 o 
  12   7   3        3.81        2.14      0.66 o 
  13   7   3       99.67       -1.85     24.93 o 
 -13   8   3        0.85        0.84      1.13 o 
 -12   8   3       25.48       24.36      1.25 o 
 -11   8   3        1.80        1.46      1.37 o 
 -10   8   3       13.04       15.66      1.57 o 
  -9   8   3        2.16        1.47      1.46 o 
  -8   8   3      243.04      249.48      3.35 o 
  -7   8   3       30.82       38.94      1.41 o 
  -6   8   3      392.82      393.96      4.88 o 
  -5   8   3      236.19      260.54      3.55 o 
  -4   8   3      289.41      273.28      3.64 o 
  -3   8   3      411.42      439.35      5.14 o 
  -2   8   3       25.13       17.86      1.32 o 
  -1   8   3       65.99       75.14      1.68 o 
   0   8   3      136.60      137.03      2.41 o 
   1   8   3        4.86        5.82      0.97 o 
   2   8   3       16.29       18.16      1.29 o 
   3   8   3       57.69       56.14      1.90 o 
   4   8   3       35.18       31.53      1.22 o 
   5   8   3        0.04        0.58      0.74 o 
   6   8   3        1.32        0.16      0.49 o 
   7   8   3       41.58       47.97      1.69 o 
   8   8   3       72.70       78.27      1.97 o 
   9   8   3        1.52        1.28      0.78 o 
  10   8   3      226.85      268.57      3.59 o 
  11   8   3       11.75       20.60      3.27 o 
 -10   9   3       85.25       85.21      3.18 o 
  -9   9   3        8.99        3.74      1.12 o 
  -8   9   3        7.86        5.71      1.49 o 
  -7   9   3       94.90       97.52      2.40 o 
  -6   9   3        5.48        1.60      0.79 o 
  -5   9   3       81.21       84.90      1.57 o 
  -4   9   3        7.97        4.63      0.98 o 
  -3   9   3        2.67        1.49      0.75 o 
  -2   9   3       10.29       11.67      1.04 o 
  -1   9   3       18.74       14.42      1.41 o 
   0   9   3        3.77        2.81      1.18 o 
   1   9   3       89.55       89.90      2.33 o 
   2   9   3       26.45       27.16      2.11 o 
   3   9   3        3.07        4.76      1.16 o 
   4   9   3       12.35        9.68      1.30 o 
   5   9   3       56.49       56.49      1.98 o 
   6   9   3       31.15       42.56      1.73 o 
   7   9   3       93.95      109.87      2.68 o 
 -23   0   4       27.26       33.24      1.45 o 
 -22   0   4      140.84      149.56      3.69 o 
 -21   0   4       23.81       21.24      1.32 o 
 -20   0   4      127.02      129.56      2.97 o 
 -19   0   4      227.91      224.85      3.99 o 
 -18   0   4      114.29      129.47      2.84 o 
 -17   0   4      190.73      163.87      3.53 o 
 -16   0   4      191.72      198.36      3.22 o 
 -15   0   4      302.23      303.70      3.59 o 
 -14   0   4      148.43      126.93      1.75 o 
 -13   0   4      111.01      140.74      1.67 o 
 -12   0   4      101.80       93.78      1.16 o 
 -11   0   4     3936.59     4219.87     26.56 o 
 -10   0   4     2668.84     2757.19     15.98 o 
  -9   0   4      299.87      323.04      2.04 o 
  -8   0   4     1718.24     1874.89     10.56 o 
  -7   0   4       89.51      104.82      0.92 o 
  -6   0   4       24.11       17.99      0.51 o 
  -5   0   4     1015.71     1125.23     12.87 o 
  -4   0   4    27490.96    28096.33    756.14 o 
  -3   0   4     5021.48     4921.39     60.20 o 
  -2   0   4    21436.42    21852.96    393.37 o 
  -1   0   4      150.12      143.52      1.64 o 
   0   0   4     1402.03     1255.26     21.54 o 
   1   0   4       95.23       93.94      1.14 o 
   2   0   4      802.37      945.24      9.20 o 
   3   0   4     3289.85     3431.41     33.43 o 
   4   0   4     2079.57     1878.07     19.93 o 
   5   0   4      941.40     1143.84     12.61 o 
   6   0   4     3894.33     4362.06     30.61 o 
   7   0   4       69.62       59.00      0.84 o 
   8   0   4       41.59       24.69      0.64 o 
   9   0   4        0.00        1.46      0.39 o 
  10   0   4       45.15       52.65      1.19 o 
  11   0   4        0.32       -0.73      0.74 o 
  12   0   4        8.49        9.38      1.24 o 
  13   0   4       67.43       70.70      2.03 o 
  14   0   4     1153.47     1191.78     14.00 o 
  15   0   4        3.70        1.99      1.04 o 
  16   0   4       59.85       61.29      1.64 o 
  17   0   4      296.64      310.93      5.08 o 
  18   0   4        0.11        0.34      0.62 o 
  19   0   4      126.18      116.63      6.46 o 
 -23   1   4       23.52       28.92      1.21 o 
 -22   1   4       39.74       43.90      1.16 o 
 -21   1   4       26.72       25.90      1.21 o 
 -20   1   4       44.57       50.56      1.49 o 
 -19   1   4      321.65      309.06      3.47 o 
 -18   1   4       16.36       18.11      1.17 o 
 -17   1   4      212.53      222.68      2.89 o 
 -16   1   4        9.08        9.22      0.86 o 
 -15   1   4      717.07      743.47      6.11 o 
 -14   1   4      134.32      149.49      1.65 o 
 -13   1   4      204.41      171.33      1.53 o 
 -12   1   4      688.99      646.48      3.17 o 
 -11   1   4      354.34      469.61      2.21 o 
 -10   1   4     1399.69     1295.03      5.61 o 
  -9   1   4      647.93      656.23      2.75 o 
  -8   1   4      832.57      864.24      4.39 o 
  -7   1   4      327.75      393.88      1.64 o 
  -6   1   4      628.67      627.37      3.16 o 
  -5   1   4      486.35      503.08      2.79 o 
  -4   1   4       45.83       39.88      0.42 o 
  -3   1   4    11188.30    10958.45    121.54 o 
  -2   1   4    12949.50    12412.05    135.47 o 
  -1   1   4      218.14      227.68      1.02 o 
   0   1   4        0.43        3.56      0.17 o 
   1   1   4      198.15      188.76      1.42 o 
   2   1   4     3269.05     3202.13     21.23 o 
   3   1   4     5826.55     5516.92     38.65 o 
   4   1   4      407.72      397.06      2.26 o 
   5   1   4      271.39      318.88      2.04 o 
   6   1   4     9911.91    10337.22     66.77 o 
   7   1   4     1133.02     1277.06      5.67 o 
   8   1   4       50.48       70.06      0.62 o 
   9   1   4      231.26      197.42      1.28 o 
  10   1   4       47.34       37.56      0.76 o 
  11   1   4       64.63       70.68      3.47 o 
  12   1   4      621.29      550.20      4.66 o 
  13   1   4        0.08        1.47      0.58 o 
  14   1   4        1.92        1.09      0.64 o 
  15   1   4       27.94       31.39      1.23 o 
  16   1   4        5.73        4.11      0.97 o 
  17   1   4        9.50       10.58      0.93 o 
  18   1   4       16.50       16.30      0.95 o 
  19   1   4        0.99        1.36      0.58 o 
 -22   2   4      256.75      288.24      3.38 o 
 -21   2   4      164.96      169.65      2.37 o 
 -20   2   4      247.79      269.84      2.99 o 
 -19   2   4        1.30        1.67      0.81 o 
 -18   2   4      271.33      283.53      3.32 o 
 -17   2   4      109.67       97.49      1.72 o 
 -16   2   4       17.77       16.19      1.07 o 
 -15   2   4        0.51        0.57      0.70 o 
 -14   2   4       95.96       81.65      1.25 o 
 -13   2   4        1.85        7.46      0.55 o 
 -12   2   4        5.76        6.83      0.45 o 
 -11   2   4       14.31       19.67      0.52 o 
 -10   2   4        7.61       16.66      0.40 o 
  -9   2   4     1016.28     1043.74      4.56 o 
  -8   2   4     1110.70     1157.33      4.85 o 
  -7   2   4      152.93      143.62      0.80 o 
  -6   2   4      140.48      108.96      0.57 o 
  -5   2   4      352.18      363.31      1.68 o 
  -4   2   4      157.21      133.45      0.69 o 
  -3   2   4     1958.13     1967.81     12.86 o 
  -2   2   4       39.85       35.83      0.37 o 
  -1   2   4     4337.34     4014.74     25.19 o 
   0   2   4      295.84      241.23      1.17 o 
   1   2   4      655.20      699.03      3.46 o 
   2   2   4      767.06      757.55      4.01 o 
   3   2   4      136.64      119.85      0.71 o 
   4   2   4        5.72       13.34      0.34 o 
   5   2   4     1045.59     1111.63      5.33 o 
   6   2   4      123.55      121.00      0.77 o 
   7   2   4        2.78        0.62      0.21 o 
   8   2   4     2981.36     3002.91     15.96 o 
   9   2   4      338.70      281.97      2.38 o 
  10   2   4      499.88      527.40      4.06 o 
  11   2   4      118.59      100.79      2.00 o 
  12   2   4      309.02      276.41      3.38 o 
  13   2   4      184.29      162.98      8.99 o 
  14   2   4        9.06       10.12      1.38 o 
  15   2   4      162.33      154.28      2.60 o 
  16   2   4        0.88        0.77      0.78 o 
  17   2   4       77.35       92.05      1.88 o 
  18   2   4        2.89        1.09      0.63 o 
  19   2   4       60.77       69.85      1.41 o 
 -22   3   4       25.65       38.91      1.15 o 
 -21   3   4      123.34      133.39      1.92 o 
 -20   3   4      245.87      256.67      3.28 o 
 -19   3   4        4.29        7.35      1.03 o 
 -18   3   4      395.22      422.84      4.46 o 
 -17   3   4       56.16       52.56      1.47 o 
 -16   3   4      148.35      142.89      2.30 o 
 -15   3   4        0.26        0.28      0.57 o 
 -14   3   4       10.98       10.50      0.76 o 
 -13   3   4      176.07      163.25      1.68 o 
 -12   3   4       10.88       12.32      0.64 o 
 -11   3   4       78.34       74.66      0.91 o 
 -10   3   4      298.91      300.88      1.79 o 
  -9   3   4       15.77       16.96      0.41 o 
  -8   3   4      430.74      398.95      2.02 o 
  -7   3   4      267.95      300.03      1.60 o 
  -6   3   4      134.74      187.80      1.09 o 
  -5   3   4       94.22       82.97      0.60 o 
  -4   3   4     2688.48     2667.16     14.67 o 
  -3   3   4     3094.76     3161.57     15.23 o 
  -2   3   4     5173.88     5601.73     26.14 o 
  -1   3   4      351.13      372.06      1.66 o 
   0   3   4       88.38       80.34      0.57 o 
   1   3   4        3.09        1.97      0.24 o 
   2   3   4       74.63       81.66      0.57 o 
   3   3   4      698.05      651.39      2.91 o 
   4   3   4       21.34       17.43      0.40 o 
   5   3   4      511.76      480.68      2.57 o 
   6   3   4      241.25      222.95      1.37 o 
   7   3   4        4.85        7.18      0.39 o 
   8   3   4      215.67      232.66      2.10 o 
   9   3   4       46.85       36.82      1.21 o 
  10   3   4       34.86       33.10      1.15 o 
  11   3   4      958.31      966.95      9.03 o 
  12   3   4     1180.44     1076.34     10.31 o 
  13   3   4      262.68      247.02     12.95 o 
  14   3   4      748.68      734.69     11.05 o 
  15   3   4        0.00        0.39      0.74 o 
  16   3   4       12.07       10.17      0.91 o 
  17   3   4       15.50       20.93      1.32 o 
  18   3   4       39.19       55.84      3.93 o 
 -21   4   4       64.66       66.19      1.31 o 
 -20   4   4       15.98       14.85      0.93 o 
 -19   4   4        2.04        1.12      0.63 o 
 -18   4   4       30.28       24.48      1.07 o 
 -17   4   4        1.04        1.18      0.63 o 
 -16   4   4       77.87       71.43      1.59 o 
 -15   4   4      158.00      141.23      2.39 o 
 -14   4   4      115.63      118.96      2.02 o 
 -13   4   4        1.43        3.94      0.81 o 
 -12   4   4      110.89      102.62      1.43 o 
 -11   4   4        1.80        0.35      0.47 o 
 -10   4   4      325.87      338.67      2.61 o 
  -9   4   4       80.83       56.79      0.81 o 
  -8   4   4      347.39      415.05      2.33 o 
  -7   4   4     1172.44     1245.15      5.85 o 
  -6   4   4      554.26      585.50      2.76 o 
  -5   4   4     2000.46     2104.27      9.91 o 
  -4   4   4      137.28      190.73      1.09 o 
  -3   4   4      415.77      475.16      2.45 o 
  -2   4   4     1226.52     1305.82      5.91 o 
  -1   4   4       99.86       88.47      0.72 o 
   0   4   4      546.55      668.48      2.98 o 
   1   4   4       75.40      110.01      0.74 o 
   2   4   4      218.35      237.45      1.22 o 
   3   4   4      363.91      402.06      2.15 o 
   4   4   4      650.79      633.96      3.18 o 
   5   4   4       83.22       90.91      0.89 o 
   6   4   4      401.30      331.79      2.31 o 
   7   4   4      246.97      248.18      2.23 o 
   8   4   4       36.31       32.14      1.19 o 
   9   4   4        3.86        3.82      0.66 o 
  10   4   4       29.50       23.70      1.26 o 
  11   4   4       62.16       62.60      1.77 o 
  12   4   4      213.94      224.16      3.37 o 
  13   4   4      148.25      162.88      2.85 o 
  14   4   4      387.06      363.48      4.77 o 
  15   4   4      487.34      475.58      5.39 o 
  16   4   4       10.78        9.21      1.70 o 
  17   4   4       31.50       24.73      1.56 o 
 -20   5   4       17.42       15.28      1.33 o 
 -19   5   4       31.28       30.77      0.90 o 
 -18   5   4        4.81        3.90      0.81 o 
 -17   5   4        2.21        1.25      0.60 o 
 -16   5   4       11.63        8.21      1.13 o 
 -15   5   4       15.86       13.88      0.86 o 
 -14   5   4       67.14       58.77      1.32 o 
 -13   5   4      207.77      186.08      2.20 o 
 -12   5   4      360.15      345.39      3.18 o 
 -11   5   4      558.47      535.42      5.00 o 
 -10   5   4       84.38       79.56      1.48 o 
  -9   5   4      277.22      283.90      2.88 o 
  -8   5   4      112.30      121.90      1.74 o 
  -7   5   4      434.30      438.08      3.71 o 
  -6   5   4       54.44       46.39      0.83 o 
  -5   5   4        0.56        6.49      0.51 o 
  -4   5   4       66.50       35.50      0.67 o 
  -3   5   4       25.34       22.15      0.51 o 
  -2   5   4      345.40      376.59      2.05 o 
  -1   5   4       28.74       38.45      0.51 o 
   0   5   4      328.03      327.16      1.84 o 
   1   5   4      420.84      458.07      2.59 o 
   2   5   4        0.01        0.44      0.30 o 
   3   5   4      255.88      242.46      2.05 o 
   4   5   4       67.23       65.81      1.29 o 
   5   5   4      108.78       94.53      1.56 o 
   6   5   4     2021.59     1923.67     15.76 o 
   7   5   4      380.80      371.48      3.96 o 
   8   5   4      106.80      109.82      1.88 o 
   9   5   4       80.76       96.91      1.62 o 
  10   5   4        1.94        1.26      0.72 o 
  11   5   4       16.44        8.56      1.02 o 
  12   5   4       36.52       29.97      1.18 o 
  13   5   4       14.82       14.65      1.56 o 
  14   5   4       32.98       29.89      2.01 o 
  15   5   4        7.80        8.34      1.25 o 
  16   5   4        0.54        0.36      0.54 o 
 -18   6   4        8.75        8.17      1.00 o 
 -17   6   4        0.98        0.70      0.62 o 
 -16   6   4        1.67        0.59      0.90 o 
 -15   6   4       11.65        8.56      0.98 o 
 -14   6   4       32.53       30.44      1.31 o 
 -13   6   4       21.44       21.87      1.25 o 
 -12   6   4        9.70       14.12      1.28 o 
 -11   6   4        2.12        1.98      0.70 o 
 -10   6   4      309.45      290.84      3.03 o 
  -9   6   4      146.70      130.44      2.02 o 
  -8   6   4       50.98       54.84      1.36 o 
  -7   6   4      919.61      915.91      8.19 o 
  -6   6   4      287.09      253.81      2.57 o 
  -5   6   4       11.23       11.88      0.70 o 
  -4   6   4      131.93      145.14      1.78 o 
  -3   6   4       40.77       44.91      1.15 o 
  -2   6   4        3.68        5.77      0.79 o 
  -1   6   4      170.89      160.89      1.87 o 
   0   6   4      200.82      179.20      2.18 o 
   1   6   4      762.71      793.93      7.75 o 
   2   6   4     1478.49     1492.31     14.00 o 
   3   6   4      481.79      470.49      5.11 o 
   4   6   4     1819.97     1833.24     17.48 o 
   5   6   4      104.25       93.49      2.13 o 
   6   6   4      148.58      141.17      2.08 o 
   7   6   4       57.88       56.05      1.40 o 
   8   6   4        3.15        2.14      0.73 o 
   9   6   4      323.36      323.17      3.75 o 
  10   6   4      342.65      350.77      3.86 o 
  11   6   4        2.03        1.33      0.83 o 
  12   6   4       83.78       72.55      1.66 o 
  13   6   4        7.61        5.22      1.36 o 
  14   6   4        0.19        0.14      0.60 o 
  15   6   4       17.30       15.37      2.23 o 
 -16   7   4       11.75       15.61      2.35 o 
 -15   7   4        7.90        8.18      1.36 o 
 -14   7   4        4.26        2.53      0.98 o 
 -13   7   4      165.47      163.46      2.75 o 
 -12   7   4       24.98       27.56      1.38 o 
 -11   7   4      337.71      354.64      4.05 o 
 -10   7   4      311.45      294.90      3.94 o 
  -9   7   4        1.66        1.85      0.68 o 
  -8   7   4       22.56       23.12      1.02 o 
  -7   7   4      189.51      162.90      2.43 o 
  -6   7   4       11.49        9.37      0.97 o 
  -5   7   4      277.09      269.86      3.01 o 
  -4   7   4      102.19      109.69      1.82 o 
  -3   7   4       40.23       31.95      1.20 o 
  -2   7   4      663.92      618.94      5.88 o 
  -1   7   4        1.25        1.73      0.65 o 
   0   7   4      805.19      780.18      7.57 o 
   1   7   4        3.24        3.55      0.91 o 
   2   7   4       55.78       46.89      1.45 o 
   3   7   4       27.80       31.56      1.41 o 
   4   7   4       25.05       25.02      1.34 o 
   5   7   4      384.61      390.42      5.33 o 
   6   7   4      303.06      311.86      4.43 o 
   7   7   4        8.66       13.09      1.27 o 
   8   7   4        7.20        4.75      1.04 o 
   9   7   4        6.06        7.84      1.48 o 
  10   7   4        6.05        3.13      0.80 o 
  11   7   4       26.03       21.24      0.97 o 
  12   7   4       30.31       32.41      1.54 o 
  13   7   4        0.03        0.10      0.89 o 
 -14   8   4        9.97        6.78      2.29 o 
 -13   8   4        0.23       -0.10      1.19 o 
 -12   8   4        0.78        0.31      0.62 o 
 -11   8   4       61.36       60.15      2.41 o 
 -10   8   4        8.05        5.60      1.64 o 
  -9   8   4      312.68      317.71      4.24 o 
  -8   8   4       17.78       14.03      1.39 o 
  -7   8   4       22.14       18.28      1.20 o 
  -6   8   4       56.66       57.62      1.74 o 
  -5   8   4      169.01      151.22      2.68 o 
  -4   8   4      618.45      630.77      6.41 o 
  -3   8   4      191.15      196.32      2.66 o 
  -2   8   4        8.48        9.55      0.92 o 
  -1   8   4       54.78       59.00      1.52 o 
   0   8   4        9.76        6.93      1.00 o 
   1   8   4       11.13       14.78      1.54 o 
   2   8   4       27.06       28.47      1.36 o 
   3   8   4        5.12        3.42      0.76 o 
   4   8   4       82.00       83.33      1.83 o 
   5   8   4        0.28        0.24      0.76 o 
   6   8   4      119.88      122.97      2.60 o 
   7   8   4       84.07       93.43      1.97 o 
   8   8   4       26.63       25.73      1.33 o 
   9   8   4        5.00        2.10      0.85 o 
  10   8   4        3.28        1.63      1.20 o 
  -9   9   4        0.06        0.16      0.89 o 
  -8   9   4       68.44       72.19      2.26 o 
  -7   9   4      120.99      138.47      2.32 o 
  -6   9   4        0.00        0.30      0.70 o 
  -5   9   4        0.07        0.00      0.49 o 
  -4   9   4       17.62       22.71      3.26 o 
  -3   9   4       69.63       67.39      1.99 o 
  -2   9   4       28.91       26.51      1.46 o 
  -1   9   4       11.08        8.62      1.68 o 
   0   9   4       74.40       76.21      2.34 o 
   1   9   4       40.75       41.60      1.91 o 
   2   9   4       13.55       14.93      1.91 o 
   3   9   4        0.00        0.22      0.59 o 
   4   9   4       39.33       41.98      2.00 o 
   5   9   4       25.43       17.46      2.04 o 
   6   9   4       85.23       97.60      2.45 o 
 -23   1   5       13.09       17.72      1.13 o 
 -22   1   5      148.17      157.35      2.06 o 
 -21   1   5       35.91       37.71      1.31 o 
 -20   1   5       14.15       16.99      1.15 o 
 -19   1   5      277.92      285.49      3.31 o 
 -18   1   5      124.95      120.26      1.87 o 
 -17   1   5        5.77        8.36      0.87 o 
 -16   1   5        1.59        2.09      0.66 o 
 -15   1   5       74.58       78.08      1.25 o 
 -14   1   5       70.31       73.29      1.10 o 
 -13   1   5      409.22      378.49      2.88 o 
 -12   1   5      395.22      434.60      2.34 o 
 -11   1   5      310.47      329.95      1.71 o 
 -10   1   5      704.30      782.39      3.47 o 
  -9   1   5      603.20      669.46      2.98 o 
  -8   1   5     1301.33     1278.20      5.39 o 
  -7   1   5       88.40      108.81      0.70 o 
  -6   1   5      510.99      529.36      2.46 o 
  -5   1   5     4550.99     4496.45     30.75 o 
  -4   1   5     7176.80     7022.00     57.36 o 
  -3   1   5        0.02        0.39      0.13 o 
  -2   1   5      147.43      190.00      1.29 o 
  -1   1   5     1470.27     1530.20     10.70 o 
   0   1   5       50.35       63.43      0.48 o 
   1   1   5     1374.33     1386.15      8.06 o 
   2   1   5     2231.19     2350.72     15.61 o 
   3   1   5      296.91      318.77      1.55 o 
   4   1   5      601.53      745.28      4.30 o 
   5   1   5      134.29      112.79      0.71 o 
   6   1   5        9.67       11.67      0.35 o 
   7   1   5      256.41      295.19      1.68 o 
   8   1   5      165.17      177.07      1.34 o 
   9   1   5      271.46      255.13      2.09 o 
  10   1   5       41.12       36.48      0.91 o 
  11   1   5        0.93        1.18      0.58 o 
  12   1   5      735.46      687.12      6.28 o 
  13   1   5      168.47      169.76      2.50 o 
  14   1   5       63.15       63.59      1.97 o 
  15   1   5        0.02        0.39      0.75 o 
  16   1   5       36.85       34.24      1.45 o 
  17   1   5       55.62       59.15      1.35 o 
  18   1   5        0.26       -0.08      0.41 o 
 -22   2   5        2.25        1.73      0.84 o 
 -21   2   5       13.02       10.80      0.85 o 
 -20   2   5      131.65      131.80      2.12 o 
 -19   2   5      326.35      323.99      3.67 o 
 -18   2   5      346.58      325.22      3.47 o 
 -17   2   5      209.45      242.95      3.04 o 
 -16   2   5       15.93       18.58      1.06 o 
 -15   2   5      497.65      529.76      4.69 o 
 -14   2   5       37.43       29.79      0.89 o 
 -13   2   5       14.79       15.00      0.74 o 
 -12   2   5       86.16       92.85      1.14 o 
 -11   2   5     1381.18     1412.53      7.08 o 
 -10   2   5        5.30        6.04      0.37 o 
  -9   2   5      267.18      308.88      1.64 o 
  -8   2   5      321.57      330.87      1.70 o 
  -7   2   5        0.36        0.27      0.14 o 
  -6   2   5      113.15      133.71      0.69 o 
  -5   2   5       38.59       50.67      0.46 o 
  -4   2   5        1.13        2.39      0.16 o 
  -3   2   5     1509.85     1649.13      9.13 o 
  -2   2   5     3048.74     3136.46     16.29 o 
  -1   2   5      556.33      643.73      2.49 o 
   0   2   5      319.57      306.43      1.35 o 
   1   2   5     1385.28     1473.02      7.82 o 
   2   2   5       54.78       48.58      0.50 o 
   3   2   5      248.06      265.13      1.79 o 
   4   2   5     1953.61     2191.44     10.61 o 
   5   2   5       89.49      105.57      0.84 o 
   6   2   5      455.33      508.80      2.56 o 
   7   2   5       17.59       25.86      0.59 o 
   8   2   5      264.56      273.29      2.62 o 
   9   2   5       15.57       10.13      0.72 o 
  10   2   5      546.15      500.00      4.74 o 
  11   2   5      379.97      373.51      4.28 o 
  12   2   5       76.73       69.46      3.86 o 
  13   2   5      175.40      176.93      2.79 o 
  14   2   5       11.72       11.93      1.18 o 
  15   2   5       20.90       26.05      1.40 o 
  16   2   5       14.96       18.04      1.08 o 
  17   2   5        0.11        0.13      0.56 o 
  18   2   5        4.15        2.68      0.58 o 
 -22   3   5       21.51       22.84      0.96 o 
 -21   3   5        0.56        0.42      0.87 o 
 -20   3   5       42.36       47.80      1.44 o 
 -19   3   5       74.43       76.07      1.58 o 
 -18   3   5      255.29      238.59      3.09 o 
 -17   3   5      233.44      238.57      3.02 o 
 -16   3   5       14.38       16.01      1.19 o 
 -15   3   5      323.19      306.63      3.07 o 
 -14   3   5      107.52      108.72      1.50 o 
 -13   3   5        8.54        9.76      0.73 o 
 -12   3   5      273.34      274.26      2.18 o 
 -11   3   5      226.46      198.16      1.57 o 
 -10   3   5      218.45      198.31      1.40 o 
  -9   3   5      162.75      126.34      0.94 o 
  -8   3   5       24.95       41.83      0.56 o 
  -7   3   5       22.74       18.77      0.38 o 
  -6   3   5      398.91      432.10      1.94 o 
  -5   3   5       64.65       61.70      0.47 o 
  -4   3   5     2818.35     3013.32     18.90 o 
  -3   3   5       59.59       73.38      0.54 o 
  -2   3   5     4420.95     4619.49     29.41 o 
  -1   3   5       63.38       80.27      0.52 o 
   0   3   5      332.82      335.53      2.05 o 
   1   3   5      260.90      296.71      1.50 o 
   2   3   5     1230.37     1315.76      7.20 o 
   3   3   5        0.10        0.36      0.22 o 
   4   3   5      867.35      914.14      4.92 o 
   5   3   5     1051.30     1109.10      5.70 o 
   6   3   5       45.55       42.93      0.61 o 
   7   3   5      218.84      204.05      2.10 o 
   8   3   5        1.86        2.77      0.77 o 
   9   3   5      122.01      122.92      2.06 o 
  10   3   5      195.29      187.73      2.63 o 
  11   3   5      529.73      499.51      5.60 o 
  12   3   5        9.54       12.20      1.20 o 
  13   3   5      103.37      110.07      5.78 o 
  14   3   5       44.26       36.73      2.47 o 
  15   3   5      235.33      209.75      2.80 o 
  16   3   5        1.11        0.18      0.57 o 
  17   3   5      149.51      174.14      2.56 o 
 -21   4   5        1.04        0.22      0.51 o 
 -20   4   5       14.18       16.99      0.91 o 
 -19   4   5        2.97        1.21      0.69 o 
 -18   4   5      112.78      116.96      2.00 o 
 -17   4   5       91.61       84.67      1.66 o 
 -16   4   5        0.03        0.93      0.79 o 
 -15   4   5      212.26      218.98      3.09 o 
 -14   4   5       94.24       91.92      1.66 o 
 -13   4   5      122.38      111.77      1.70 o 
 -12   4   5        4.73        4.99      0.69 o 
 -11   4   5      401.53      405.35      3.31 o 
 -10   4   5       63.25       48.88      0.92 o 
  -9   4   5        6.92        3.97      0.45 o 
  -8   4   5     1124.13     1186.34      6.34 o 
  -7   4   5     1544.06     1584.90      8.75 o 
  -6   4   5        0.26        0.91      0.33 o 
  -5   4   5      591.07      636.93      3.33 o 
  -4   4   5        1.71        1.68      0.27 o 
  -3   4   5       45.13       41.38      0.49 o 
  -2   4   5      558.40      543.70      2.60 o 
  -1   4   5        6.61        8.48      0.31 o 
   0   4   5      429.78      470.62      2.17 o 
   1   4   5      198.63      185.36      1.07 o 
   2   4   5        4.82        1.09      0.28 o 
   3   4   5        0.00        1.39      0.31 o 
   4   4   5       88.14       85.19      0.85 o 
   5   4   5      470.51      447.26      3.03 o 
   6   4   5       31.89       31.41      0.78 o 
   7   4   5      117.19      108.09      1.51 o 
   8   4   5       85.50       78.74      1.44 o 
   9   4   5       69.50       58.98      1.49 o 
  10   4   5      146.47      131.85      2.29 o 
  11   4   5      143.34      134.18      2.16 o 
  12   4   5       34.55       30.54      1.55 o 
  13   4   5       79.39       66.20      1.93 o 
  14   4   5        2.02        1.53      1.07 o 
  15   4   5      231.51      236.38      3.29 o 
  16   4   5        1.50        1.77      0.75 o 
  17   4   5       27.96       21.12      1.02 o 
 -20   5   5        1.27        0.41      1.06 o 
 -19   5   5       44.42       48.27      1.39 o 
 -18   5   5        0.52        0.52      0.51 o 
 -17   5   5       28.78       30.42      1.09 o 
 -16   5   5       11.82       10.50      0.94 o 
 -15   5   5        0.81        1.26      0.70 o 
 -14   5   5       25.42       24.49      1.18 o 
 -13   5   5       39.45       35.97      1.27 o 
 -12   5   5      164.06      155.25      2.56 o 
 -11   5   5       61.75       63.98      1.43 o 
 -10   5   5      407.29      395.51      3.71 o 
  -9   5   5       82.86       75.42      1.50 o 
  -8   5   5      156.45      176.18      2.15 o 
  -7   5   5      186.65      194.96      2.34 o 
  -6   5   5      656.11      627.11      5.62 o 
  -5   5   5     1277.26     1304.01      9.77 o 
  -4   5   5      735.83      726.30      4.71 o 
  -3   5   5        0.98        1.35      0.33 o 
  -2   5   5      118.49      116.99      0.88 o 
  -1   5   5       83.47       88.36      0.78 o 
   0   5   5      247.29      231.07      1.48 o 
   1   5   5       11.08        9.63      0.46 o 
   2   5   5      239.70      225.08      1.91 o 
   3   5   5       87.80       85.20      1.21 o 
   4   5   5     1783.18     1764.90     14.25 o 
   5   5   5     1743.29     1664.84     14.48 o 
   6   5   5       58.43       64.77      1.45 o 
   7   5   5     1156.99     1130.80     10.48 o 
   8   5   5       13.53       16.94      1.03 o 
   9   5   5        0.10        0.26      0.85 o 
  10   5   5      486.39      486.13      6.36 o 
  11   5   5       25.98       26.23      1.28 o 
  12   5   5       84.93       85.77      2.65 o 
  13   5   5        4.18        4.07      0.92 o 
  14   5   5       22.18       20.24      1.48 o 
  15   5   5       15.93       15.55      1.66 o 
 -18   6   5       18.84       19.45      1.23 o 
 -17   6   5        2.08        1.36      0.88 o 
 -16   6   5        1.16       -0.01      0.54 o 
 -15   6   5       32.39       32.76      1.36 o 
 -14   6   5        5.50        8.86      0.96 o 
 -13   6   5      307.17      281.79      3.65 o 
 -12   6   5        4.16        3.82      0.87 o 
 -11   6   5      401.14      401.23      4.02 o 
 -10   6   5        6.71        9.39      1.02 o 
  -9   6   5      757.76      720.20      8.32 o 
  -8   6   5        5.04        4.99      0.77 o 
  -7   6   5      101.60      103.95      1.67 o 
  -6   6   5       77.39       64.73      1.30 o 
  -5   6   5       66.26       61.20      1.22 o 
  -4   6   5       70.79       61.12      1.23 o 
  -3   6   5      433.88      411.81      3.78 o 
  -2   6   5      193.05      190.13      2.06 o 
  -1   6   5       11.71       12.69      0.75 o 
   0   6   5       26.95       24.52      1.01 o 
   1   6   5      274.12      278.47      3.35 o 
   2   6   5      278.86      266.69      3.23 o 
   3   6   5     2336.29     2307.51     24.14 o 
   4   6   5       43.54       47.97      1.55 o 
   5   6   5      121.07      124.91      2.46 o 
   6   6   5       19.01       16.11      0.97 o 
   7   6   5      276.88      260.45      3.08 o 
   8   6   5      208.91      203.38      2.80 o 
   9   6   5       12.87       13.28      1.01 o 
  10   6   5       59.91       65.07      1.83 o 
  11   6   5       66.19       66.06      1.98 o 
  12   6   5        7.17        7.66      1.12 o 
  13   6   5      150.35      173.42      2.74 o 
  14   6   5       10.96        8.38      1.59 o 
 -16   7   5       45.27       54.24      2.64 o 
 -15   7   5       62.67       68.01      2.34 o 
 -14   7   5        1.54        1.45      0.71 o 
 -13   7   5       15.70       13.42      1.01 o 
 -12   7   5      342.02      336.20      3.80 o 
 -11   7   5        9.00        8.05      0.81 o 
 -10   7   5        7.41        8.59      0.80 o 
  -9   7   5        5.37        7.30      0.75 o 
  -8   7   5      226.68      211.92      2.56 o 
  -7   7   5       37.12       41.06      1.42 o 
  -6   7   5        2.99        4.82      0.97 o 
  -5   7   5       17.64       13.54      1.04 o 
  -4   7   5      101.07       95.47      1.79 o 
  -3   7   5        6.16        6.90      0.84 o 
  -2   7   5        1.60        1.34      0.64 o 
  -1   7   5       15.87       10.05      0.92 o 
   0   7   5      394.84      422.51      4.86 o 
   1   7   5        2.05        2.97      0.88 o 
   2   7   5      264.72      272.95      3.45 o 
   3   7   5       12.37       11.84      1.36 o 
   4   7   5      340.99      342.10      4.51 o 
   5   7   5      152.92      153.98      2.81 o 
   6   7   5       11.99       10.44      1.43 o 
   7   7   5       43.76       45.22      1.60 o 
   8   7   5      157.30      168.13      2.77 o 
   9   7   5        0.25        0.15      0.66 o 
  10   7   5       52.36       57.88      1.56 o 
  11   7   5        2.44        1.17      1.02 o 
  12   7   5       12.31       15.77      2.52 o 
 -13   8   5       11.15       15.17      1.66 o 
 -12   8   5        3.17        1.63      0.67 o 
 -11   8   5      209.80      200.35      3.74 o 
 -10   8   5       88.79       82.99      2.12 o 
  -9   8   5        2.62        2.18      0.87 o 
  -8   8   5       10.59       14.94      1.18 o 
  -7   8   5       12.39       16.28      1.06 o 
  -6   8   5      207.69      222.86      2.82 o 
  -5   8   5      157.17      153.50      2.24 o 
  -4   8   5       21.10       25.26      1.07 o 
  -3   8   5      300.22      295.10      3.45 o 
  -2   8   5      122.46      143.68      2.20 o 
  -1   8   5       16.33       14.12      1.26 o 
   0   8   5      144.67      136.85      2.53 o 
   1   8   5        7.37        7.17      1.31 o 
   2   8   5        0.97        0.52      0.87 o 
   3   8   5       51.82       50.40      1.78 o 
   4   8   5        3.11        3.00      0.96 o 
   5   8   5      183.61      201.29      3.19 o 
   6   8   5        3.97        2.42      0.89 o 
   7   8   5       22.21       22.22      2.25 o 
   8   8   5       56.08       66.34      2.10 o 
   9   8   5        0.33        0.29      0.88 o 
  -9   9   5       28.96       20.04      1.23 o 
  -8   9   5        3.94        2.18      0.80 o 
  -7   9   5       22.17       27.17      1.40 o 
  -6   9   5       72.89       77.25      1.69 o 
  -5   9   5        3.02        1.32      0.69 o 
  -4   9   5       44.79       43.75      1.91 o 
  -3   9   5       16.14       19.52      2.92 o 
  -2   9   5       24.77       25.29      1.78 o 
  -1   9   5        0.85        0.33      1.05 o 
   0   9   5        0.48        0.08      0.89 o 
   1   9   5        4.40        2.30      1.01 o 
   2   9   5        8.99        7.61      1.14 o 
   3   9   5        0.59        0.31      0.86 o 
   4   9   5       72.95       89.54      2.88 o 
   5   9   5       27.24       29.80      4.94 o 
 -23   0   6        5.18        4.40      1.09 o 
 -22   0   6       15.17       18.28      2.41 o 
 -21   0   6      564.46      588.90      9.30 o 
 -20   0   6       97.04      102.61      2.58 o 
 -19   0   6       68.63       77.18      2.19 o 
 -18   0   6       21.63       21.25      1.39 o 
 -17   0   6       29.10       23.90      1.43 o 
 -16   0   6      115.53      111.32      2.59 o 
 -15   0   6      145.02      133.68      2.12 o 
 -14   0   6        1.56        1.77      0.66 o 
 -13   0   6      438.02      405.08      3.77 o 
 -12   0   6      117.10      131.73      1.40 o 
 -11   0   6      231.66      262.25      2.15 o 
 -10   0   6     8861.95     9245.17     69.27 o 
  -9   0   6      635.31      773.93      4.88 o 
  -8   0   6     4999.72     5200.34     44.58 o 
  -7   0   6      227.36      276.04      2.45 o 
  -6   0   6       84.83       53.21      0.76 o 
  -5   0   6     7107.16     6768.33     71.04 o 
  -4   0   6     4766.51     4817.21     53.41 o 
  -3   0   6      234.85      236.25      1.60 o 
  -2   0   6      690.85      660.37      6.57 o 
  -1   0   6     2961.54     2815.01     27.26 o 
   0   0   6     1439.88     1500.90     10.95 o 
   1   0   6      854.48      850.99      8.45 o 
   2   0   6      987.78     1015.27      7.12 o 
   3   0   6     1082.38     1238.11      9.42 o 
   4   0   6     1494.73     1570.30     11.61 o 
   5   0   6      214.68      204.10      1.80 o 
   6   0   6     4931.82     5052.03     43.09 o 
   7   0   6      362.43      283.79      2.40 o 
   8   0   6      609.03      640.30      5.71 o 
   9   0   6      399.27      372.96      4.36 o 
  10   0   6      496.35      427.66      4.93 o 
  11   0   6        5.21        3.73      0.91 o 
  12   0   6        2.03        2.35      0.85 o 
  13   0   6       37.79       30.12      1.88 o 
  14   0   6        2.31        2.74      1.11 o 
  15   0   6        0.40        0.18      0.80 o 
  16   0   6       66.26       53.21      2.92 o 
  17   0   6       83.12       90.57      3.43 o 
  18   0   6      225.40      277.54      5.43 o 
 -23   1   6        3.98        3.68      0.78 o 
 -22   1   6       80.50       95.57      1.69 o 
 -21   1   6      131.52      135.13      2.12 o 
 -20   1   6      347.48      365.29      4.15 o 
 -19   1   6      143.87      146.27      2.00 o 
 -18   1   6       43.96       41.70      1.31 o 
 -17   1   6      253.92      238.53      2.75 o 
 -16   1   6        3.15        1.39      0.62 o 
 -15   1   6        0.14        1.48      0.63 o 
 -14   1   6      606.19      631.09      4.99 o 
 -13   1   6      874.25      901.73      6.30 o 
 -12   1   6     1235.77     1400.11      7.04 o 
 -11   1   6      167.87      187.25      1.16 o 
 -10   1   6       36.76       18.48      0.44 o 
  -9   1   6      429.55      349.41      1.72 o 
  -8   1   6      173.53      191.52      1.03 o 
  -7   1   6      454.24      419.26      2.23 o 
  -6   1   6     3199.74     3481.83     26.58 o 
  -5   1   6     1838.70     2012.34     13.94 o 
  -4   1   6      904.11      921.57      4.31 o 
  -3   1   6     1550.75     1430.69      8.19 o 
  -2   1   6     2797.87     2918.95     18.21 o 
  -1   1   6     2773.16     2712.24     18.52 o 
   0   1   6       36.96       42.67      0.41 o 
   1   1   6      254.08      259.14      1.55 o 
   2   1   6     1777.75     1903.28     11.37 o 
   3   1   6      331.65      344.97      2.59 o 
   4   1   6       33.95       31.25      0.52 o 
   5   1   6      230.87      214.45      1.33 o 
   6   1   6       44.24       32.07      0.55 o 
   7   1   6       44.06       29.48      0.56 o 
   8   1   6        2.51        1.00      0.47 o 
   9   1   6      566.00      582.00      5.10 o 
  10   1   6      272.78      262.85      2.77 o 
  11   1   6      944.35      868.49      7.53 o 
  12   1   6      163.62      172.08      2.42 o 
  13   1   6       68.76       64.13      1.49 o 
  14   1   6      101.20       98.47      1.88 o 
  15   1   6        9.48       10.27      0.96 o 
  16   1   6        2.44        2.94      0.81 o 
  17   1   6       21.05       24.99      1.33 o 
  18   1   6        1.37        1.14      0.81 o 
 -22   2   6        9.10       12.95      0.80 o 
 -21   2   6       57.51       56.10      1.27 o 
 -20   2   6       12.10        8.96      0.99 o 
 -19   2   6      491.38      528.75      4.86 o 
 -18   2   6      186.13      177.20      2.30 o 
 -17   2   6      117.01      118.39      1.73 o 
 -16   2   6       11.26       11.86      0.83 o 
 -15   2   6      199.37      183.82      2.30 o 
 -14   2   6       16.26       17.90      0.85 o 
 -13   2   6      111.98      116.95      1.56 o 
 -12   2   6       31.95       33.54      0.89 o 
 -11   2   6      580.81      553.26      3.15 o 
 -10   2   6       63.82       58.37      0.80 o 
  -9   2   6      770.06      798.23      3.90 o 
  -8   2   6      759.10      704.92      3.80 o 
  -7   2   6      442.04      450.97      2.11 o 
  -6   2   6        1.07        0.55      0.16 o 
  -5   2   6       60.91       78.69      0.52 o 
  -4   2   6     1740.83     1861.74     10.07 o 
  -3   2   6     3909.53     4227.59     28.68 o 
  -2   2   6     3248.97     3556.57     21.68 o 
  -1   2   6     2643.40     3053.85     20.57 o 
   0   2   6     1062.16     1166.03      5.32 o 
   1   2   6     3364.64     3497.32     19.84 o 
   2   2   6      455.11      411.90      2.00 o 
   3   2   6       32.91       45.45      0.49 o 
   4   2   6       78.27       74.62      0.68 o 
   5   2   6      324.13      324.93      2.08 o 
   6   2   6       93.93       69.64      0.90 o 
   7   2   6      541.64      505.23      3.79 o 
   8   2   6       31.98       37.02      1.13 o 
   9   2   6        4.99        8.84      0.88 o 
  10   2   6        0.09       -0.01      0.60 o 
  11   2   6       28.15       25.23      1.29 o 
  12   2   6       98.86       87.86      1.89 o 
  13   2   6      151.95      151.57      2.45 o 
  14   2   6        1.26        1.23      0.80 o 
  15   2   6      106.34       96.46      1.86 o 
  16   2   6       19.68       21.34      1.24 o 
  17   2   6       22.93       28.09      1.03 o 
 -22   3   6        2.16        1.48      0.60 o 
 -21   3   6      104.04      112.42      1.94 o 
 -20   3   6       20.19       24.11      1.02 o 
 -19   3   6      252.12      238.28      2.87 o 
 -18   3   6       76.03       75.71      1.71 o 
 -17   3   6      917.69      863.21      7.63 o 
 -16   3   6        2.39        5.51      0.76 o 
 -15   3   6      484.62      484.16      4.09 o 
 -14   3   6       18.11       18.39      0.97 o 
 -13   3   6      141.88      132.15      1.73 o 
 -12   3   6       21.94       22.49      0.96 o 
 -11   3   6       74.03       91.89      1.23 o 
 -10   3   6      108.33      116.11      1.03 o 
  -9   3   6        1.18        1.34      0.28 o 
  -8   3   6        4.96       15.17      0.40 o 
  -7   3   6      206.29      232.06      1.43 o 
  -6   3   6      173.40      224.30      1.31 o 
  -5   3   6      304.84      319.05      1.91 o 
  -4   3   6      800.51      784.41      3.69 o 
  -3   3   6     2851.98     3107.28     17.81 o 
  -2   3   6       72.03       70.82      0.57 o 
  -1   3   6     1065.59     1132.46      5.47 o 
   0   3   6      900.04      922.98      4.56 o 
   1   3   6       98.99      157.27      0.97 o 
   2   3   6      227.09      224.62      1.33 o 
   3   3   6       42.26       30.13      0.49 o 
   4   3   6      174.91      188.10      1.34 o 
   5   3   6        5.02        2.68      0.34 o 
   6   3   6      103.59       95.60      1.28 o 
   7   3   6       16.38       19.72      1.07 o 
   8   3   6       43.74       47.62      1.41 o 
   9   3   6       94.31       85.63      1.84 o 
  10   3   6        0.68        0.60      0.79 o 
  11   3   6      517.60      448.18      5.37 o 
  12   3   6      433.27      405.29      7.00 o 
  13   3   6      277.51      255.56      3.35 o 
  14   3   6      391.68      399.80      4.34 o 
  15   3   6      294.09      291.11      3.27 o 
  16   3   6        0.46       -0.01      0.53 o 
  17   3   6       36.15       37.73      1.34 o 
 -21   4   6      238.29      263.71      3.21 o 
 -20   4   6       86.71       90.79      1.61 o 
 -19   4   6      104.57      115.93      2.05 o 
 -18   4   6      235.64      227.33      4.20 o 
 -17   4   6      142.73      129.62      2.16 o 
 -16   4   6      133.85      121.27      2.04 o 
 -15   4   6      169.36      174.71      2.14 o 
 -14   4   6       22.90       17.20      1.06 o 
 -13   4   6      240.38      208.00      2.63 o 
 -12   4   6      192.25      175.31      2.37 o 
 -11   4   6        5.31        4.84      0.73 o 
 -10   4   6      110.43       92.71      1.25 o 
  -9   4   6        1.36        1.32      0.40 o 
  -8   4   6      150.87      172.91      1.79 o 
  -7   4   6      663.18      590.05      6.13 o 
  -6   4   6        3.24        5.23      0.43 o 
  -5   4   6      882.65     1063.97      5.60 o 
  -4   4   6      100.30       84.02      0.73 o 
  -3   4   6        1.52        0.26      0.22 o 
  -2   4   6       28.03       33.21      0.47 o 
  -1   4   6     1112.86     1130.79      6.19 o 
   0   4   6       14.46       14.20      0.39 o 
   1   4   6      269.07      249.82      1.89 o 
   2   4   6      180.96      173.98      1.34 o 
   3   4   6       44.37       35.70      0.62 o 
   4   4   6      253.66      227.56      1.99 o 
   5   4   6        0.65        0.99      0.59 o 
   6   4   6       11.28        7.61      0.70 o 
   7   4   6      172.12      167.18      2.43 o 
   8   4   6      236.09      200.92      2.82 o 
   9   4   6      781.64      721.37      9.51 o 
  10   4   6      591.51      550.88      5.84 o 
  11   4   6      145.18      152.31      2.35 o 
  12   4   6       60.37       65.99      1.63 o 
  13   4   6        1.96        0.95      0.83 o 
  14   4   6        8.98        5.11      1.03 o 
  15   4   6        0.64        0.53      0.69 o 
  16   4   6       69.84       80.92      1.79 o 
 -20   5   6      152.03      186.85      3.30 o 
 -19   5   6       17.86       16.26      1.08 o 
 -18   5   6       39.45       36.04      1.39 o 
 -17   5   6       30.50       34.22      1.30 o 
 -16   5   6        4.30        3.74      0.81 o 
 -15   5   6        3.56        1.28      0.83 o 
 -14   5   6       68.54       60.60      3.60 o 
 -13   5   6        1.26        0.64      0.79 o 
 -12   5   6      677.54      669.26      6.03 o 
 -11   5   6      293.44      297.15      3.13 o 
 -10   5   6       10.80       14.77      1.00 o 
  -9   5   6        8.21       12.18      0.96 o 
  -8   5   6      529.72      486.19      4.26 o 
  -7   5   6       12.30       12.12      0.88 o 
  -6   5   6      157.74      159.52      1.94 o 
  -5   5   6      189.89      206.91      2.27 o 
  -4   5   6       83.32       72.89      1.05 o 
  -3   5   6      302.71      330.68      2.21 o 
  -2   5   6       41.83       34.28      0.50 o 
  -1   5   6      180.95      156.03      1.20 o 
   0   5   6       98.13       92.38      1.26 o 
   1   5   6      307.61      291.01      2.79 o 
   2   5   6       67.19       75.40      1.28 o 
   3   5   6      393.08      363.02      3.35 o 
   4   5   6      217.29      213.64      2.36 o 
   5   5   6      675.64      620.99      5.70 o 
   6   5   6      639.63      657.41      6.36 o 
   7   5   6      701.62      696.46      8.37 o 
   8   5   6        1.75        1.87      1.13 o 
   9   5   6      305.63      298.75      4.38 o 
  10   5   6        5.93        7.31      1.38 o 
  11   5   6       86.13       83.57      2.28 o 
  12   5   6        4.45        1.36      0.80 o 
  13   5   6        7.57        8.70      1.04 o 
  14   5   6        5.27        2.22      0.77 o 
  15   5   6       21.34       25.66      1.30 o 
 -18   6   6       31.11       29.32      1.60 o 
 -17   6   6       91.62       90.77      1.99 o 
 -16   6   6       10.95        6.73      1.15 o 
 -15   6   6       16.52       13.95      1.18 o 
 -14   6   6        0.44        1.00      0.83 o 
 -13   6   6        1.08        1.35      0.80 o 
 -12   6   6       13.79       14.12      1.03 o 
 -11   6   6       65.41       62.43      1.53 o 
 -10   6   6      225.89      198.36      2.51 o 
  -9   6   6      130.79      126.54      1.83 o 
  -8   6   6       93.95       85.95      1.65 o 
  -7   6   6      610.41      586.98      5.68 o 
  -6   6   6      189.30      196.60      2.38 o 
  -5   6   6        6.15        8.54      0.80 o 
  -4   6   6      169.35      148.93      1.91 o 
  -3   6   6       26.78       35.16      1.04 o 
  -2   6   6      192.79      216.59      2.51 o 
  -1   6   6       48.59       48.48      1.11 o 
   0   6   6       23.81       17.07      1.01 o 
   1   6   6       82.46       83.73      1.88 o 
   2   6   6       47.01       53.14      1.70 o 
   3   6   6      532.70      523.91      5.53 o 
   4   6   6        2.00        1.43      0.78 o 
   5   6   6      166.62      167.79      2.62 o 
   6   6   6      113.89      106.27      2.43 o 
   7   6   6      861.89      876.60      8.94 o 
   8   6   6        0.09        0.66      0.82 o 
   9   6   6      159.00      167.05      2.99 o 
  10   6   6      258.94      266.59      3.83 o 
  11   6   6        2.81        2.12      0.97 o 
  12   6   6        1.58        0.84      0.76 o 
  13   6   6        2.85        1.88      0.81 o 
 -16   7   6       91.61      102.46      1.92 o 
 -15   7   6       44.21       44.80      1.61 o 
 -14   7   6        6.26        3.58      0.90 o 
 -13   7   6        4.76        1.98      0.71 o 
 -12   7   6        0.02        0.50      0.62 o 
 -11   7   6       82.30       80.48      1.47 o 
 -10   7   6       82.00       79.90      1.45 o 
  -9   7   6      112.85      103.32      1.65 o 
  -8   7   6       38.43       32.23      1.03 o 
  -7   7   6        6.75        7.11      0.79 o 
  -6   7   6       58.72       58.60      1.50 o 
  -5   7   6        3.06        3.32      0.81 o 
  -4   7   6       86.79       85.52      1.69 o 
  -3   7   6      106.40       93.78      1.77 o 
  -2   7   6       11.86       15.02      1.08 o 
  -1   7   6        5.33        4.33      1.24 o 
   0   7   6       26.98       24.68      1.53 o 
   1   7   6       37.06       33.58      1.65 o 
   2   7   6      578.04      589.59      6.59 o 
   3   7   6       98.78      101.79      2.46 o 
   4   7   6        0.06        0.59      0.87 o 
   5   7   6       21.40       26.10      2.61 o 
   6   7   6       43.70       49.78      1.63 o 
   7   7   6      184.50      200.55      3.74 o 
   8   7   6       13.38       15.52      1.73 o 
   9   7   6       13.53       10.95      1.43 o 
  10   7   6       15.94       20.96      3.15 o 
  11   7   6       18.24       21.44      3.50 o 
 -13   8   6        1.79        0.00      0.77 o 
 -12   8   6       12.10        9.91      0.91 o 
 -11   8   6        8.53        4.58      0.79 o 
 -10   8   6        1.65        1.04      0.67 o 
  -9   8   6       74.21       64.11      1.56 o 
  -8   8   6        3.61        2.06      0.83 o 
  -7   8   6       50.59       54.54      1.44 o 
  -6   8   6        3.36        2.75      0.73 o 
  -5   8   6      286.65      295.39      3.71 o 
  -4   8   6      120.30      121.25      1.92 o 
  -3   8   6        1.57        1.24      0.74 o 
  -2   8   6      250.29      256.98      3.75 o 
  -1   8   6       22.47       26.07      2.29 o 
   0   8   6       72.99       82.40      2.11 o 
   1   8   6        4.00        2.99      1.26 o 
   2   8   6       44.61       45.86      1.92 o 
   3   8   6       35.16       35.57      1.51 o 
   4   8   6       74.23       75.44      1.91 o 
   5   8   6       17.98       19.34      2.31 o 
   6   8   6       28.48       26.20      1.85 o 
   7   8   6      140.57      155.49      3.59 o 
   8   8   6        7.96       10.49      1.46 o 
  -9   9   6        0.12        0.41      0.79 o 
  -8   9   6       49.68       49.60      1.74 o 
  -7   9   6        6.96        2.09      1.59 o 
  -6   9   6       15.14       15.20      1.66 o 
  -5   9   6       63.99       62.80      2.62 o 
  -4   9   6       12.64        8.53      1.76 o 
  -3   9   6        2.80        1.73      1.09 o 
  -2   9   6      106.26      121.37      3.70 o 
  -1   9   6       84.64       89.72      3.73 o 
   0   9   6       45.41       49.36      2.56 o 
   1   9   6        0.14        0.49      0.82 o 
   2   9   6       50.76       50.07      1.83 o 
   3   9   6       65.89       74.38      3.46 o 
 -23   1   7       89.40       89.82      1.70 o 
 -22   1   7       71.21       72.91      1.54 o 
 -21   1   7        7.72        5.89      0.90 o 
 -20   1   7      103.23      103.27      1.70 o 
 -19   1   7        0.03        0.14      0.52 o 
 -18   1   7        3.74        2.96      0.67 o 
 -17   1   7        5.61        6.23      0.77 o 
 -16   1   7       37.18       35.44      1.15 o 
 -15   1   7        9.31       11.83      0.82 o 
 -14   1   7      112.67      119.35      1.73 o 
 -13   1   7      104.22      102.34      1.49 o 
 -12   1   7      386.65      361.36      2.29 o 
 -11   1   7        1.35        0.71      0.26 o 
 -10   1   7      105.30      120.12      0.85 o 
  -9   1   7       21.70       22.35      0.40 o 
  -8   1   7       41.62       65.08      0.61 o 
  -7   1   7      165.38      190.85      1.09 o 
  -6   1   7      250.19      355.90      1.90 o 
  -5   1   7     2276.84     2294.82     15.21 o 
  -4   1   7     1345.76     1440.75      6.07 o 
  -3   1   7       46.51       49.14      0.52 o 
  -2   1   7       49.97       54.57      0.41 o 
  -1   1   7       50.64       72.47      0.59 o 
   0   1   7      197.25      202.26      1.47 o 
   1   1   7       78.41       82.44      0.57 o 
   2   1   7      285.38      333.60      2.00 o 
   3   1   7      412.59      415.78      3.22 o 
   4   1   7       52.26       67.76      0.81 o 
   5   1   7      169.65      185.43      1.32 o 
   6   1   7       21.73       20.71      0.67 o 
   7   1   7        9.68        7.81      0.76 o 
   8   1   7       32.28       32.12      1.12 o 
   9   1   7      169.71      186.17      2.22 o 
  10   1   7      215.32      221.69      2.97 o 
  11   1   7       15.98       13.96      0.96 o 
  12   1   7      175.76      159.05      2.23 o 
  13   1   7        1.28        1.06      0.74 o 
  14   1   7        2.92        3.93      0.69 o 
  15   1   7       20.18       18.90      1.38 o 
  16   1   7       16.46       20.37      1.36 o 
  17   1   7       45.47       56.31      2.01 o 
 -22   2   7       34.37       31.22      1.07 o 
 -21   2   7       10.74       14.18      0.75 o 
 -20   2   7       27.27       27.55      1.08 o 
 -19   2   7       79.84       86.03      1.60 o 
 -18   2   7      142.35      135.02      1.80 o 
 -17   2   7      396.92      387.09      3.74 o 
 -16   2   7        0.61        1.26      0.62 o 
 -15   2   7        2.58        4.34      0.72 o 
 -14   2   7       13.55       14.50      0.79 o 
 -13   2   7       37.29       34.69      1.05 o 
 -12   2   7        1.46        0.78      0.44 o 
 -11   2   7      114.48      103.48      1.09 o 
 -10   2   7      271.71      231.18      1.66 o 
  -9   2   7       95.22      111.97      0.96 o 
  -8   2   7      109.71      121.39      0.93 o 
  -7   2   7      423.71      411.61      1.91 o 
  -6   2   7       10.04       10.51      0.27 o 
  -5   2   7      867.72      909.33      4.01 o 
  -4   2   7      126.58      164.61      0.92 o 
  -3   2   7     1828.22     1997.46      8.82 o 
  -2   2   7     1124.52     1272.73      5.96 o 
  -1   2   7      435.70      475.88      2.34 o 
   0   2   7        0.09        0.61      0.22 o 
   1   2   7      447.13      464.72      2.36 o 
   2   2   7      202.69      182.75      1.15 o 
   3   2   7     1451.03     1573.84      9.42 o 
   4   2   7       74.58       98.83      1.09 o 
   5   2   7        9.50        8.34      0.59 o 
   6   2   7      154.79      145.30      1.69 o 
   7   2   7        0.36        1.84      0.67 o 
   8   2   7       19.28       22.25      1.07 o 
   9   2   7       46.06       43.04      1.37 o 
  10   2   7        1.85        0.73      0.62 o 
  11   2   7       38.88       41.09      1.56 o 
  12   2   7       14.50       12.53      1.23 o 
  13   2   7       71.44       86.68      1.82 o 
  14   2   7       64.28       61.12      1.69 o 
  15   2   7        8.62       10.18      0.90 o 
  16   2   7        3.27        3.18      0.71 o 
 -22   3   7       23.76       25.54      1.02 o 
 -21   3   7        7.76        4.31      0.86 o 
 -20   3   7        0.87        0.15      0.58 o 
 -19   3   7       34.58       31.17      1.07 o 
 -18   3   7      236.41      224.55      2.73 o 
 -17   3   7      143.44      149.73      1.96 o 
 -16   3   7        0.35        0.49      0.56 o 
 -15   3   7      213.92      218.27      2.45 o 
 -14   3   7     1504.93     1458.11     11.17 o 
 -13   3   7       16.73       11.83      0.78 o 
 -12   3   7       28.53       32.80      1.10 o 
 -11   3   7       47.18       47.11      1.16 o 
 -10   3   7       20.22       17.31      0.70 o 
  -9   3   7       14.21       16.62      0.55 o 
  -8   3   7       26.19       25.98      0.50 o 
  -7   3   7      329.07      312.15      1.99 o 
  -6   3   7      334.22      368.93      1.98 o 
  -5   3   7      242.03      309.27      1.70 o 
  -4   3   7      291.78      279.67      1.70 o 
  -3   3   7      428.86      400.37      2.31 o 
  -2   3   7      111.75      107.90      0.80 o 
  -1   3   7        8.63       16.71      0.41 o 
   0   3   7      203.31      174.29      1.19 o 
   1   3   7      845.70     1034.16      6.95 o 
   2   3   7      125.74      151.89      1.29 o 
   3   3   7       26.45       21.40      0.55 o 
   4   3   7        5.40        7.53      0.44 o 
   5   3   7      101.09      117.60      1.48 o 
   6   3   7       11.48       11.65      0.78 o 
   7   3   7       58.32       57.41      1.25 o 
   8   3   7        0.18        0.53      0.75 o 
   9   3   7       85.09       91.94      1.87 o 
  10   3   7      145.06      130.73      2.32 o 
  11   3   7      132.87      135.01      2.31 o 
  12   3   7      203.62      209.98      3.01 o 
  13   3   7      658.65      644.11      6.56 o 
  14   3   7       77.53       85.14      1.84 o 
  15   3   7      187.53      209.99      2.53 o 
  16   3   7       20.63       17.54      0.96 o 
 -21   4   7        0.56        0.46      0.61 o 
 -20   4   7       53.49       54.76      1.31 o 
 -19   4   7       21.50       18.69      1.21 o 
 -18   4   7        3.94        5.88      0.98 o 
 -17   4   7      306.02      310.36      3.72 o 
 -16   4   7      140.35      130.39      1.92 o 
 -15   4   7      173.45      184.72      2.45 o 
 -14   4   7      373.74      349.53      3.68 o 
 -13   4   7      266.28      248.73      2.97 o 
 -12   4   7     1882.13     1806.68     14.54 o 
 -11   4   7       31.84       30.87      1.00 o 
 -10   4   7       90.37       84.93      1.38 o 
  -9   4   7      257.21      274.22      2.39 o 
  -8   4   7        0.94        3.01      0.99 o 
  -7   4   7       22.37       17.41      0.73 o 
  -6   4   7      208.56      204.96      1.67 o 
  -5   4   7        4.83        4.66      0.42 o 
  -4   4   7      333.68      408.62      2.22 o 
  -3   4   7       61.25       63.48      0.71 o 
  -2   4   7      449.74      471.60      2.60 o 
  -1   4   7      686.10      707.48      3.92 o 
   0   4   7       43.01       35.26      0.64 o 
   1   4   7       27.13       34.89      0.63 o 
   2   4   7      402.19      383.97      2.95 o 
   3   4   7        0.26        0.49      0.39 o 
   4   4   7        0.32        0.12      0.50 o 
   5   4   7       25.49       23.13      1.01 o 
   6   4   7      252.31      252.74      3.43 o 
   7   4   7       75.88       72.65      1.59 o 
   8   4   7       91.17       93.92      1.80 o 
   9   4   7       60.39       62.93      1.58 o 
  10   4   7      236.79      215.97      3.07 o 
  11   4   7        5.60        7.23      0.99 o 
  12   4   7      139.34      153.61      2.37 o 
  13   4   7      103.92      112.36      1.95 o 
  14   4   7       69.36       59.36      1.73 o 
  15   4   7        4.91        2.88      0.85 o 
 -20   5   7      150.84      172.27      2.35 o 
 -19   5   7        7.89        6.28      0.67 o 
 -18   5   7       11.82       12.17      1.06 o 
 -17   5   7        0.42        0.38      0.58 o 
 -16   5   7        7.62        8.75      1.53 o 
 -15   5   7        0.21        1.06      0.75 o 
 -14   5   7      219.69      223.64      3.05 o 
 -13   5   7      303.97      304.70      3.83 o 
 -12   5   7      649.56      654.18      6.77 o 
 -11   5   7        8.81       12.30      1.21 o 
 -10   5   7     1739.57     1697.26     20.61 o 
  -9   5   7      279.77      272.17      3.16 o 
  -8   5   7     1063.15     1001.26     10.43 o 
  -7   5   7      388.62      389.02      3.62 o 
  -6   5   7        7.11       10.00      0.87 o 
  -5   5   7       28.47       23.58      0.87 o 
  -4   5   7      196.47      164.96      2.31 o 
  -3   5   7       33.44       39.47      0.98 o 
  -2   5   7       71.14       68.18      1.21 o 
  -1   5   7      243.54      222.63      2.30 o 
   0   5   7        1.03        0.38      0.52 o 
   1   5   7       90.23       87.30      1.43 o 
   2   5   7        0.38        0.42      0.54 o 
   3   5   7      165.56      159.09      2.21 o 
   4   5   7      739.93      733.84      7.01 o 
   5   5   7       11.12       13.14      0.90 o 
   6   5   7      343.45      339.87      4.44 o 
   7   5   7      109.23      104.68      2.08 o 
   8   5   7     1332.46     1374.57     14.93 o 
   9   5   7      691.38      700.19      8.60 o 
  10   5   7      374.64      389.25      5.33 o 
  11   5   7        7.17       10.05      1.37 o 
  12   5   7       73.89       76.53      2.42 o 
  13   5   7        0.12        0.28      0.75 o 
  14   5   7       13.10       17.09      1.25 o 
 -18   6   7       44.65       46.30      2.00 o 
 -17   6   7        9.44       12.42      0.98 o 
 -16   6   7       22.24       19.46      1.80 o 
 -15   6   7       24.02       26.84      1.63 o 
 -14   6   7      149.48      155.11      2.34 o 
 -13   6   7       76.23       71.23      1.71 o 
 -12   6   7      148.92      139.86      2.37 o 
 -11   6   7      188.94      190.44      2.51 o 
 -10   6   7       80.98       73.39      1.50 o 
  -9   6   7       39.90       45.01      1.23 o 
  -8   6   7       25.11       25.91      1.08 o 
  -7   6   7      329.88      357.59      3.61 o 
  -6   6   7       17.48       14.86      0.96 o 
  -5   6   7      244.61      223.99      2.42 o 
  -4   6   7        8.15        9.72      0.76 o 
  -3   6   7      334.59      318.74      3.65 o 
  -2   6   7       87.51       83.09      1.96 o 
  -1   6   7       66.51       62.56      1.42 o 
   0   6   7        3.05        2.62      0.65 o 
   1   6   7       30.83       28.89      1.10 o 
   2   6   7      181.13      173.19      2.58 o 
   3   6   7       37.06       38.65      1.54 o 
   4   6   7        0.72        0.48      0.85 o 
   5   6   7      185.84      185.59      3.26 o 
   6   6   7       70.26       70.83      2.09 o 
   7   6   7       25.03       24.76      1.34 o 
   8   6   7       10.23        9.77      1.09 o 
   9   6   7        0.31        0.88      0.79 o 
  10   6   7       16.95       20.17      1.51 o 
  11   6   7       33.33       33.60      2.14 o 
  12   6   7       21.47       24.57      1.58 o 
 -16   7   7       10.64       16.37      0.92 o 
 -15   7   7        0.02        0.18      0.49 o 
 -14   7   7      120.22      125.94      1.86 o 
 -13   7   7      186.88      201.96      2.53 o 
 -12   7   7       51.37       57.21      1.37 o 
 -11   7   7       49.96       48.76      1.23 o 
 -10   7   7       16.72       18.90      0.95 o 
  -9   7   7       62.87       64.87      1.33 o 
  -8   7   7        8.13        8.64      0.78 o 
  -7   7   7       72.36       71.78      1.61 o 
  -6   7   7      422.97      430.46      4.24 o 
  -5   7   7       14.90        8.86      0.91 o 
  -4   7   7        2.28        2.00      0.84 o 
  -3   7   7        7.30        5.85      1.10 o 
  -2   7   7       54.82       51.79      1.82 o 
  -1   7   7      199.01      211.30      3.95 o 
   0   7   7       18.00       18.89      1.69 o 
   1   7   7       10.38        9.71      1.31 o 
   2   7   7       18.49       23.68      1.41 o 
   3   7   7       74.02       79.44      2.01 o 
   4   7   7      193.21      196.49      4.07 o 
   5   7   7       12.61       14.08      1.85 o 
   6   7   7        8.94        6.41      1.45 o 
   7   7   7       54.75       59.28      2.24 o 
   8   7   7       17.42       14.03      1.27 o 
   9   7   7       27.99       38.88      6.18 o 
  10   7   7      121.24      128.17      4.79 o 
 -13   8   7       27.27       26.97      2.68 o 
 -12   8   7        9.48       11.98      0.87 o 
 -11   8   7      124.28      124.65      2.08 o 
 -10   8   7      108.57       98.17      1.87 o 
  -9   8   7       13.01       15.27      1.59 o 
  -8   8   7       54.04       42.89      1.25 o 
  -7   8   7       75.35       72.72      1.57 o 
  -6   8   7       18.70       24.76      1.19 o 
  -5   8   7       10.56       11.35      1.03 o 
  -4   8   7       14.73       16.62      1.42 o 
  -3   8   7       81.88       84.61      2.38 o 
  -2   8   7      153.31      167.41      3.52 o 
  -1   8   7        8.74       10.33      1.43 o 
   0   8   7      250.04      263.31      4.31 o 
   1   8   7        0.80        0.13      0.89 o 
   2   8   7        0.61        1.00      0.94 o 
   3   8   7       12.24        9.68      1.67 o 
   4   8   7        3.21        1.51      1.16 o 
   5   8   7      127.80      131.76      3.42 o 
   6   8   7        9.49       10.38      1.73 o 
   7   8   7       20.23       23.94      3.87 o 
  -7   9   7       37.67       38.54      4.68 o 
  -6   9   7        0.65        0.87      1.51 o 
  -5   9   7        6.06        4.37      1.78 o 
  -4   9   7       12.36        9.19      3.22 o 
  -3   9   7        0.02        0.31      1.25 o 
  -2   9   7       16.76        6.48      5.62 o 
  -1   9   7        1.65       -0.09      1.32 o 
   0   9   7        0.78       -0.15      1.41 o 
   1   9   7       65.06       75.92      3.59 o 
 -23   0   8        2.89        0.93      0.89 o 
 -22   0   8       87.91       90.39      2.73 o 
 -21   0   8      633.69      641.93      8.04 o 
 -20   0   8       28.47       33.99      1.79 o 
 -19   0   8        5.00        8.91      1.27 o 
 -18   0   8       80.61       80.75      2.46 o 
 -17   0   8       81.63       84.16      2.22 o 
 -16   0   8      123.75      105.49      2.28 o 
 -15   0   8        8.03       12.82      1.13 o 
 -14   0   8      121.56      115.10      1.93 o 
 -13   0   8        0.30        0.67      0.90 o 
 -12   0   8       76.20       62.55      1.04 o 
 -11   0   8      146.80      130.82      1.23 o 
 -10   0   8      463.00      436.08      2.93 o 
  -9   0   8       51.34       91.05      1.04 o 
  -8   0   8      479.07      516.38      3.53 o 
  -7   0   8      723.61      828.04      6.84 o 
  -6   0   8     9450.72     9993.58    109.59 o 
  -5   0   8     4159.39     4484.44     41.21 o 
  -4   0   8      297.56      301.27      2.29 o 
  -3   0   8     3373.14     3704.25     42.73 o 
  -2   0   8       14.60       15.11      0.54 o 
  -1   0   8       92.80       97.92      1.06 o 
   0   0   8       13.18       12.65      0.58 o 
   1   0   8      150.51      162.98      1.59 o 
   2   0   8        0.75        0.88      0.40 o 
   3   0   8       40.10       42.99      0.85 o 
   4   0   8      270.32      259.75      2.49 o 
   5   0   8        0.21        0.40      0.59 o 
   6   0   8     1150.70     1063.71     11.91 o 
   7   0   8        3.51        5.04      1.01 o 
   8   0   8      621.38      608.04      7.45 o 
   9   0   8       17.63       18.62      1.26 o 
  10   0   8     2745.67     2658.45     31.70 o 
  11   0   8       47.12       44.44      2.17 o 
  12   0   8        7.19       12.15      1.42 o 
  13   0   8      303.58      318.78      5.70 o 
  14   0   8        5.94        5.97      1.10 o 
  15   0   8        0.10        0.60      1.16 o 
  16   0   8        0.01        0.04      1.02 o 
 -23   1   8        5.84        3.49      0.80 o 
 -22   1   8       30.73       32.09      1.02 o 
 -21   1   8        2.66        2.88      0.74 o 
 -20   1   8      257.63      263.24      3.66 o 
 -19   1   8        0.88        0.82      0.58 o 
 -18   1   8        0.40        0.82      0.57 o 
 -17   1   8        5.21        3.98      0.69 o 
 -16   1   8       32.70       34.56      1.12 o 
 -15   1   8        1.22        6.12      0.81 o 
 -14   1   8      626.55      610.39      5.13 o 
 -13   1   8        1.73        1.42      0.61 o 
 -12   1   8      127.45      125.42      1.46 o 
 -11   1   8      249.50      221.23      1.48 o 
 -10   1   8      460.84      479.90      2.42 o 
  -9   1   8      372.85      427.86      2.06 o 
  -8   1   8      940.69      942.58      5.27 o 
  -7   1   8     2158.00     2547.46     14.70 o 
  -6   1   8      605.31      495.25      2.30 o 
  -5   1   8       57.13       76.91      0.78 o 
  -4   1   8      594.20      700.64      3.22 o 
  -3   1   8      977.41     1178.54      6.10 o 
  -2   1   8        1.57        0.50      0.24 o 
  -1   1   8       22.60       16.91      0.38 o 
   0   1   8       56.96       45.33      0.60 o 
   1   1   8      215.93      215.86      1.39 o 
   2   1   8      968.70     1042.66      5.56 o 
   3   1   8      108.20      132.02      1.13 o 
   4   1   8      341.33      394.16      2.56 o 
   5   1   8       45.04       38.18      0.80 o 
   6   1   8       54.26       53.35      1.12 o 
   7   1   8      137.61      131.09      1.79 o 
   8   1   8       11.35        7.72      0.95 o 
   9   1   8       70.88       64.63      1.45 o 
  10   1   8       40.15       29.81      1.15 o 
  11   1   8       85.74       75.06      1.67 o 
  12   1   8        9.69       12.48      1.00 o 
  13   1   8       37.00       32.46      1.39 o 
  14   1   8        1.76        0.40      0.66 o 
  15   1   8        1.32        1.20      0.72 o 
  16   1   8       14.83       22.83      1.26 o 
 -22   2   8        0.35        0.88      0.46 o 
 -21   2   8       63.36       61.29      1.14 o 
 -20   2   8      150.12      142.87      1.89 o 
 -19   2   8       27.09       36.30      1.06 o 
 -18   2   8      239.17      250.76      2.60 o 
 -17   2   8       16.04       19.66      0.93 o 
 -16   2   8      125.88      123.34      1.94 o 
 -15   2   8        0.01        0.57      0.57 o 
 -14   2   8       10.19        8.96      0.70 o 
 -13   2   8       79.17       76.71      1.29 o 
 -12   2   8       50.26       41.65      0.90 o 
 -11   2   8      116.89      114.09      1.27 o 
 -10   2   8     1036.93      963.29      5.49 o 
  -9   2   8      177.31      173.51      1.37 o 
  -8   2   8      158.51      160.42      1.22 o 
  -7   2   8     3930.04     4135.94     26.67 o 
  -6   2   8      111.08      102.37      0.81 o 
  -5   2   8     2395.55     2600.30     13.49 o 
  -4   2   8       40.21       39.53      0.49 o 
  -3   2   8      938.50     1078.96      4.91 o 
  -2   2   8       31.30       40.83      0.52 o 
  -1   2   8      739.68      764.54      3.96 o 
   0   2   8      294.25      320.89      1.87 o 
   1   2   8     1468.94     1634.65     10.02 o 
   2   2   8      476.30      492.89      3.08 o 
   3   2   8     1322.24     1366.38     10.25 o 
   4   2   8      252.91      261.65      2.38 o 
   5   2   8      459.09      448.63      4.14 o 
   6   2   8      427.66      381.02      3.77 o 
   7   2   8      198.18      193.95      2.36 o 
   8   2   8      299.65      259.74      3.09 o 
   9   2   8       58.56       60.51      1.58 o 
  10   2   8       74.42       72.12      1.59 o 
  11   2   8        5.00        3.96      0.90 o 
  12   2   8        0.10        0.94      0.74 o 
  13   2   8       32.59       29.03      1.14 o 
  14   2   8        8.59        6.74      0.88 o 
  15   2   8       53.60       48.88      1.68 o 
 -22   3   8       27.69       30.28      1.28 o 
 -21   3   8       93.90       96.90      1.80 o 
 -20   3   8        0.27        0.20      0.46 o 
 -19   3   8       17.49       16.69      0.89 o 
 -18   3   8       12.46       15.48      1.15 o 
 -17   3   8        1.49        2.01      0.62 o 
 -16   3   8      875.46      857.51      7.28 o 
 -15   3   8      600.17      554.50      4.92 o 
 -14   3   8      911.49      862.03      7.26 o 
 -13   3   8       26.17       29.86      1.10 o 
 -12   3   8      199.01      194.65      2.28 o 
 -11   3   8      394.41      328.56      3.12 o 
 -10   3   8      283.33      286.48      2.74 o 
  -9   3   8      169.88      165.64      1.59 o 
  -8   3   8        4.16        4.86      0.46 o 
  -7   3   8      635.45      667.41      3.92 o 
  -6   3   8        1.65        1.03      0.29 o 
  -5   3   8        7.59        5.77      0.39 o 
  -4   3   8       85.63       64.09      0.67 o 
  -3   3   8       13.32       19.34      0.43 o 
  -2   3   8       44.89       51.60      0.66 o 
  -1   3   8       27.18       27.92      0.66 o 
   0   3   8        1.31        1.49      0.41 o 
   1   3   8      586.74      561.17      4.10 o 
   2   3   8        2.04        0.64      0.39 o 
   3   3   8        0.27        3.66      0.63 o 
   4   3   8      144.18      146.42      1.73 o 
   5   3   8       39.11       33.69      1.00 o 
   6   3   8        5.82        6.76      0.87 o 
   7   3   8       16.76       18.42      0.96 o 
   8   3   8       24.41       17.04      1.14 o 
   9   3   8       57.79       49.78      1.56 o 
  10   3   8        8.63       10.42      1.04 o 
  11   3   8      240.61      225.40      3.20 o 
  12   3   8       19.77       24.60      1.31 o 
  13   3   8      104.35      107.79      2.00 o 
  14   3   8      231.38      254.30      2.89 o 
  15   3   8      204.39      225.73      3.33 o 
 -21   4   8      216.10      230.17      2.51 o 
 -20   4   8       63.31       61.39      1.61 o 
 -19   4   8      143.26      157.02      2.53 o 
 -18   4   8      208.66      243.47      2.92 o 
 -17   4   8      552.81      546.72      5.03 o 
 -16   4   8      144.67      141.36      2.01 o 
 -15   4   8        1.51        1.80      0.81 o 
 -14   4   8       79.36       69.97      1.48 o 
 -13   4   8        0.01        0.70      0.65 o 
 -12   4   8      526.03      507.05      4.56 o 
 -11   4   8      365.58      339.84      3.68 o 
 -10   4   8      162.42      162.41      2.22 o 
  -9   4   8      964.65      964.50      8.20 o 
  -8   4   8      529.38      503.51      4.41 o 
  -7   4   8       38.38       44.46      0.92 o 
  -6   4   8      289.28      293.68      2.48 o 
  -5   4   8      366.67      364.40      2.83 o 
  -4   4   8       55.28       72.86      0.98 o 
  -3   4   8      170.20      199.67      1.72 o 
  -2   4   8       81.06       70.25      1.19 o 
  -1   4   8      797.55      762.74      6.72 o 
   0   4   8       18.26       16.48      0.73 o 
   1   4   8       42.71       43.54      1.02 o 
   2   4   8        9.34        8.73      0.75 o 
   3   4   8       58.63       46.23      1.03 o 
   4   4   8       10.77        9.99      1.04 o 
   5   4   8       81.28       84.28      1.84 o 
   6   4   8       69.79       67.54      1.83 o 
   7   4   8      582.02      589.52      6.54 o 
   8   4   8      311.13      298.93      3.97 o 
   9   4   8       82.13       71.34      1.63 o 
  10   4   8       47.26       48.43      1.46 o 
  11   4   8       98.50      111.17      1.92 o 
  12   4   8      140.02      149.91      2.15 o 
  13   4   8      107.36      114.71      2.04 o 
  14   4   8       10.09        8.73      1.07 o 
 -20   5   8       63.10       64.33      1.74 o 
 -19   5   8       14.43       13.12      1.15 o 
 -18   5   8        0.67        1.53      0.70 o 
 -17   5   8       10.86        9.59      0.84 o 
 -16   5   8        1.57        1.75      0.76 o 
 -15   5   8       31.51       27.28      1.98 o 
 -14   5   8      143.81      156.23      2.50 o 
 -13   5   8        3.88        4.26      0.98 o 
 -12   5   8       42.10       43.18      1.70 o 
 -11   5   8       64.31       59.91      1.68 o 
 -10   5   8      540.76      525.08      5.29 o 
  -9   5   8      199.25      180.42      2.65 o 
  -8   5   8       41.80       32.13      1.03 o 
  -7   5   8       17.64       25.97      0.90 o 
  -6   5   8       95.09       98.28      1.64 o 
  -5   5   8       76.34       81.09      1.48 o 
  -4   5   8        2.63        2.07      0.65 o 
  -3   5   8       60.03       59.60      1.33 o 
  -2   5   8       69.53       71.11      1.35 o 
  -1   5   8       35.61       28.25      1.08 o 
   0   5   8       94.14       91.44      1.52 o 
   1   5   8        6.84       12.13      0.91 o 
   2   5   8      398.75      355.77      4.34 o 
   3   5   8      236.02      248.98      3.10 o 
   4   5   8       85.89       77.27      1.66 o 
   5   5   8       47.00       46.51      1.64 o 
   6   5   8       46.48       40.63      1.40 o 
   7   5   8       89.65       79.04      1.80 o 
   8   5   8      150.69      148.65      2.52 o 
   9   5   8        1.41        0.79      0.86 o 
  10   5   8      197.91      220.58      4.38 o 
  11   5   8      136.15      128.23      2.55 o 
  12   5   8       14.46       19.47      1.60 o 
  13   5   8       22.78       25.46      1.88 o 
 -18   6   8       23.12       21.84      0.90 o 
 -17   6   8       90.08      102.91      1.93 o 
 -16   6   8        7.88        4.29      0.82 o 
 -15   6   8        0.00        0.17      0.60 o 
 -14   6   8       14.04       14.24      1.21 o 
 -13   6   8       65.28       59.84      3.38 o 
 -12   6   8       80.94       81.96      1.86 o 
 -11   6   8       82.10       87.50      2.09 o 
 -10   6   8       43.79       37.49      1.38 o 
  -9   6   8      492.81      473.71      4.65 o 
  -8   6   8      211.15      212.79      2.48 o 
  -7   6   8     1492.37     1445.10     15.10 o 
  -6   6   8      129.91      124.51      1.88 o 
  -5   6   8      197.11      167.78      2.37 o 
  -4   6   8       99.36       87.80      1.73 o 
  -3   6   8       23.68       24.74      1.21 o 
  -2   6   8        0.47        0.33      0.78 o 
  -1   6   8      343.00      319.13      3.93 o 
   0   6   8        3.63        3.02      0.75 o 
   1   6   8        0.16        0.54      0.71 o 
   2   6   8        4.02        3.51      0.85 o 
   3   6   8        2.63        2.57      1.04 o 
   4   6   8        0.72        1.88      1.22 o 
   5   6   8       41.81       36.18      3.41 o 
   6   6   8        5.27        4.48      1.22 o 
   7   6   8        4.29        3.23      0.89 o 
   8   6   8       32.44       29.38      1.36 o 
   9   6   8       65.07       80.47      1.89 o 
  10   6   8       28.40       27.04      1.72 o 
  11   6   8        3.13        1.09      0.69 o 
 -16   7   8       52.70       52.25      2.74 o 
 -15   7   8       58.39       56.95      2.25 o 
 -14   7   8        3.61        3.12      0.65 o 
 -13   7   8       53.62       60.32      2.05 o 
 -12   7   8        0.00        0.57      0.70 o 
 -11   7   8       43.59       42.74      1.32 o 
 -10   7   8       70.28       71.50      1.39 o 
  -9   7   8        0.88        1.07      0.58 o 
  -8   7   8       78.49       79.67      1.44 o 
  -7   7   8      153.71      152.27      2.23 o 
  -6   7   8       27.02       26.63      1.20 o 
  -5   7   8      200.33      180.85      2.91 o 
  -4   7   8        6.86       10.37      1.09 o 
  -3   7   8      277.93      256.88      4.22 o 
  -2   7   8      128.88      123.69      2.43 o 
  -1   7   8       13.35       14.98      1.63 o 
   0   7   8       13.35       14.01      1.85 o 
   1   7   8       12.46       12.65      1.70 o 
   2   7   8       24.13       26.91      2.00 o 
   3   7   8        2.63        1.29      1.39 o 
   4   7   8       24.58       22.22      1.64 o 
   5   7   8       12.53       12.90      1.59 o 
   6   7   8        0.89        0.62      0.87 o 
   7   7   8        5.24        2.42      0.99 o 
   8   7   8       59.46       65.08      2.63 o 
   9   7   8       19.26       18.18      2.74 o 
 -12   8   8        3.34        3.63      1.06 o 
 -11   8   8       42.01       34.15      1.69 o 
 -10   8   8        0.86        0.24      0.53 o 
  -9   8   8       70.97       73.60      1.54 o 
  -8   8   8       25.23       23.06      2.62 o 
  -7   8   8       12.49       13.60      1.44 o 
  -6   8   8        8.19       12.02      0.96 o 
  -5   8   8       75.44       84.63      2.08 o 
  -4   8   8      306.97      302.04      4.80 o 
  -3   8   8       45.08       47.16      1.54 o 
  -2   8   8        0.34        0.61      1.01 o 
  -1   8   8       62.77       69.44      3.12 o 
   0   8   8      179.12      194.37      3.83 o 
   1   8   8       54.03       62.77      2.60 o 
   2   8   8       77.96       85.08      3.24 o 
   3   8   8       10.35        7.67      1.79 o 
   4   8   8        0.34       -0.20      0.84 o 
   5   8   8       40.50       40.33      2.01 o 
  -5   9   8       54.71       57.77      3.72 o 
  -4   9   8       17.20       19.11     10.39 o 
  -3   9   8       17.40       19.78     10.69 o 
  -2   9   8       39.95       45.22      3.76 o 
 -23   1   9      106.16      113.60      1.66 o 
 -22   1   9        4.17        2.12      0.51 o 
 -21   1   9        7.13        4.89      0.73 o 
 -20   1   9      146.89      151.00      1.96 o 
 -19   1   9       34.44       31.44      1.09 o 
 -18   1   9        1.14        0.23      0.57 o 
 -17   1   9        0.20        0.32      0.52 o 
 -16   1   9        1.21        1.16      0.61 o 
 -15   1   9       25.97       28.41      1.04 o 
 -14   1   9      181.74      170.79      2.13 o 
 -13   1   9      197.59      184.66      2.16 o 
 -12   1   9      446.53      453.54      3.68 o 
 -11   1   9       25.57       18.45      0.55 o 
 -10   1   9       74.92       75.51      0.79 o 
  -9   1   9      640.70      612.74      2.96 o 
  -8   1   9      324.48      333.67      1.77 o 
  -7   1   9        0.00        0.92      0.31 o 
  -6   1   9      322.15      334.76      2.03 o 
  -5   1   9      369.08      429.70      2.50 o 
  -4   1   9      250.56      249.53      1.55 o 
  -3   1   9      648.24      684.98      4.14 o 
  -2   1   9        0.07        0.59      0.24 o 
  -1   1   9      152.36      135.90      1.06 o 
   0   1   9      207.96      227.58      1.59 o 
   1   1   9      265.34      273.22      1.82 o 
   2   1   9      922.34      940.66      6.40 o 
   3   1   9       30.06       34.74      0.79 o 
   4   1   9     1303.37     1270.88      8.61 o 
   5   1   9        3.29        4.08      0.62 o 
   6   1   9      341.24      347.63      3.58 o 
   7   1   9       86.50       86.39      1.81 o 
   8   1   9       23.45       27.73      1.36 o 
   9   1   9       23.80       15.26      1.14 o 
  10   1   9      278.75      265.76      3.28 o 
  11   1   9      332.29      302.61      3.76 o 
  12   1   9       50.26       43.62      1.41 o 
  13   1   9       50.61       50.89      1.32 o 
  14   1   9       15.65       17.18      0.81 o 
  15   1   9       19.59       21.42      1.07 o 
 -22   2   9        6.52        3.35      0.61 o 
 -21   2   9        2.63        0.75      0.51 o 
 -20   2   9        7.23        4.86      0.67 o 
 -19   2   9        4.16        3.15      0.64 o 
 -18   2   9        0.37        0.03      0.52 o 
 -17   2   9        5.00        8.92      0.84 o 
 -16   2   9        7.14        7.59      0.79 o 
 -15   2   9        8.31        9.44      0.85 o 
 -14   2   9        2.25        2.18      0.69 o 
 -13   2   9      745.77      722.12      6.27 o 
 -12   2   9        0.05        1.05      0.60 o 
 -11   2   9        0.80        0.93      0.58 o 
 -10   2   9        0.00        0.10      0.33 o 
  -9   2   9        1.73        3.06      0.43 o 
  -8   2   9      260.44      248.17      1.95 o 
  -7   2   9      547.80      537.38      3.13 o 
  -6   2   9        0.79        3.10      0.38 o 
  -5   2   9       12.08       15.38      0.47 o 
  -4   2   9      126.41      131.02      1.04 o 
  -3   2   9       39.05       38.76      0.57 o 
  -2   2   9      444.98      506.16      2.85 o 
  -1   2   9      194.15      205.26      1.41 o 
   0   2   9       96.87       91.96      0.89 o 
   1   2   9       61.96       63.22      0.97 o 
   2   2   9        2.59        3.09      0.55 o 
   3   2   9      378.02      364.87      3.34 o 
   4   2   9      505.68      489.00      4.44 o 
   5   2   9        0.09        0.90      0.62 o 
   6   2   9        0.71        0.85      0.64 o 
   7   2   9      278.74      285.91      3.14 o 
   8   2   9        2.45        1.01      0.69 o 
   9   2   9        4.32        3.03      0.82 o 
  10   2   9        0.02        0.89      0.65 o 
  11   2   9       23.42       21.19      1.07 o 
  12   2   9       19.65       18.58      1.00 o 
  13   2   9       16.84       16.42      2.08 o 
  14   2   9       84.47       86.80      1.71 o 
 -22   3   9        6.28        7.75      1.49 o 
 -21   3   9       21.33       19.24      0.78 o 
 -20   3   9       27.48       29.82      0.89 o 
 -19   3   9        0.50        0.71      0.58 o 
 -18   3   9       54.10       52.52      1.30 o 
 -17   3   9      110.28      102.23      1.70 o 
 -16   3   9       21.99       18.88      1.16 o 
 -15   3   9      133.30      123.16      1.79 o 
 -14   3   9       21.64       23.67      1.09 o 
 -13   3   9      576.52      566.69      5.24 o 
 -12   3   9       44.68       44.74      1.22 o 
 -11   3   9      123.88      117.89      1.72 o 
 -10   3   9      206.43      206.02      2.29 o 
  -9   3   9      110.65      109.89      1.40 o 
  -8   3   9       84.33       91.39      1.28 o 
  -7   3   9       42.72       39.74      0.93 o 
  -6   3   9      229.09      222.86      1.99 o 
  -5   3   9       72.70       84.11      1.34 o 
  -4   3   9      457.91      454.97      3.24 o 
  -3   3   9      186.30      188.03      1.67 o 
  -2   3   9       64.74       54.03      0.94 o 
  -1   3   9      320.79      345.30      3.01 o 
   0   3   9      672.49      681.37      5.40 o 
   1   3   9       13.21       14.82      0.74 o 
   2   3   9       73.56       73.92      1.38 o 
   3   3   9       24.30       21.66      1.03 o 
   4   3   9      223.87      234.99      2.53 o 
   5   3   9      238.93      221.52      2.47 o 
   6   3   9      239.60      244.93      3.03 o 
   7   3   9        5.28        3.71      0.89 o 
   8   3   9       50.04       47.91      1.53 o 
   9   3   9        7.06       11.41      1.17 o 
  10   3   9      153.96      141.24      2.31 o 
  11   3   9       18.27       18.78      1.06 o 
  12   3   9        1.27        1.45      0.86 o 
  13   3   9       23.37       26.85      0.99 o 
  14   3   9        6.01        4.37      0.85 o 
 -21   4   9        1.76        0.74      0.63 o 
 -20   4   9        0.40        0.30      0.59 o 
 -19   4   9      110.71      116.90      1.77 o 
 -18   4   9       20.63       29.05      2.39 o 
 -17   4   9        0.15        0.57      0.59 o 
 -16   4   9       98.68      100.84      1.81 o 
 -15   4   9      150.47      148.02      2.06 o 
 -14   4   9       30.47       29.99      1.14 o 
 -13   4   9      427.59      419.83      4.34 o 
 -12   4   9      275.12      268.75      3.19 o 
 -11   4   9     1133.76     1092.81      9.47 o 
 -10   4   9      367.08      357.17      3.66 o 
  -9   4   9      105.64       97.21      2.00 o 
  -8   4   9        1.51        2.65      0.85 o 
  -7   4   9        8.78       10.48      1.00 o 
  -6   4   9       30.51       27.26      1.11 o 
  -5   4   9       24.36       26.98      0.93 o 
  -4   4   9       32.83       37.37      1.06 o 
  -3   4   9       19.75       15.77      0.95 o 
  -2   4   9       12.70       15.76      0.95 o 
  -1   4   9      461.01      458.41      4.44 o 
   0   4   9      197.08      177.75      2.05 o 
   1   4   9      281.93      270.22      2.75 o 
   2   4   9      601.14      617.66      5.31 o 
   3   4   9      200.45      177.70      2.14 o 
   4   4   9      280.55      279.92      3.91 o 
   5   4   9        1.02        1.09      0.97 o 
   6   4   9      104.73       94.61      2.09 o 
   7   4   9       20.75       16.93      1.34 o 
   8   4   9      124.46      117.52      2.33 o 
   9   4   9       47.44       53.69      1.90 o 
  10   4   9      167.63      183.41      2.58 o 
  11   4   9       64.71       70.16      1.71 o 
  12   4   9       75.16       71.66      3.80 o 
  13   4   9       61.99       61.28      1.64 o 
 -19   5   9       22.23       24.23      1.20 o 
 -18   5   9       77.98       86.90      1.55 o 
 -17   5   9       51.45       47.24      3.00 o 
 -16   5   9       23.51       22.71      1.70 o 
 -15   5   9       36.42       35.65      1.97 o 
 -14   5   9       51.12       47.52      2.83 o 
 -13   5   9      277.35      283.06      3.82 o 
 -12   5   9       34.50       34.69      1.36 o 
 -11   5   9       70.53       66.98      1.66 o 
 -10   5   9       20.55       25.13      1.47 o 
  -9   5   9      138.87      128.63      2.32 o 
  -8   5   9      171.45      168.30      2.56 o 
  -7   5   9     2134.96     2176.70     25.08 o 
  -6   5   9        9.37        7.47      0.84 o 
  -5   5   9      163.76      168.08      2.11 o 
  -4   5   9        6.90       10.64      1.03 o 
  -3   5   9       14.13       14.96      1.00 o 
  -2   5   9       21.09       25.62      1.10 o 
  -1   5   9       33.98       32.16      1.11 o 
   0   5   9       50.23       51.30      1.32 o 
   1   5   9      485.43      475.10      5.07 o 
   2   5   9      226.55      218.22      3.11 o 
   3   5   9      100.60      104.66      2.03 o 
   4   5   9       71.25       70.72      1.62 o 
   5   5   9      138.23      128.86      2.25 o 
   6   5   9        0.55        0.51      0.74 o 
   7   5   9       17.42       19.02      1.22 o 
   8   5   9       55.60       57.17      1.65 o 
   9   5   9      155.24      156.37      2.42 o 
  10   5   9       22.83       21.14      1.08 o 
  11   5   9       20.53       28.03      1.59 o 
 -18   6   9        1.46        0.75      0.74 o 
 -17   6   9       17.60       21.12      1.03 o 
 -16   6   9        1.98        1.85      0.64 o 
 -15   6   9        2.50        2.41      0.76 o 
 -14   6   9      112.04      112.96      1.90 o 
 -13   6   9       36.92       41.14      2.81 o 
 -12   6   9       85.91       86.42      1.85 o 
 -11   6   9      136.83      136.28      2.40 o 
 -10   6   9        5.38        4.96      1.06 o 
  -9   6   9       46.34       50.68      1.74 o 
  -8   6   9       60.32       55.96      1.64 o 
  -7   6   9      147.39      131.75      2.12 o 
  -6   6   9      112.69       96.67      1.74 o 
  -5   6   9       37.05       36.61      1.34 o 
  -4   6   9       91.23       99.14      1.96 o 
  -3   6   9      376.43      375.73      5.39 o 
  -2   6   9        4.72        5.02      1.08 o 
  -1   6   9       88.24       83.46      1.72 o 
   0   6   9        4.63        4.69      0.93 o 
   1   6   9       13.02       14.80      1.25 o 
   2   6   9       42.10       39.24      1.59 o 
   3   6   9      146.54      149.35      2.98 o 
   4   6   9       38.98       40.15      1.47 o 
   5   6   9        5.58        4.91      1.27 o 
   6   6   9       50.98       48.59      3.75 o 
   7   6   9        8.61        7.17      1.04 o 
   8   6   9       73.57       65.37      1.69 o 
   9   6   9       38.50       37.58      3.76 o 
  10   6   9      189.48      221.92      4.11 o 
 -15   7   9        3.32        2.37      0.78 o 
 -14   7   9       72.62       79.02      1.39 o 
 -13   7   9       22.45       26.29      0.98 o 
 -12   7   9       22.27       21.26      1.03 o 
 -11   7   9       36.99       37.48      1.49 o 
 -10   7   9       77.79       73.99      1.71 o 
  -9   7   9        4.57        5.92      0.89 o 
  -8   7   9       71.30       62.80      1.43 o 
  -7   7   9      270.41      280.61      3.13 o 
  -6   7   9      330.87      313.41      4.65 o 
  -5   7   9       20.13       16.54      1.41 o 
  -4   7   9      398.92      415.29      6.08 o 
  -3   7   9       95.30       87.68      2.12 o 
  -2   7   9      103.03       99.29      2.47 o 
  -1   7   9        0.07        1.61      1.51 o 
   0   7   9       90.00       94.90      3.15 o 
   1   7   9       40.96       39.97      2.30 o 
   2   7   9        1.97        1.91      1.60 o 
   3   7   9        6.57        5.75      1.52 o 
   4   7   9        0.92        0.94      0.90 o 
   5   7   9        0.48        0.13      0.69 o 
   6   7   9        5.51        2.94      1.22 o 
   7   7   9        9.04        6.48      1.50 o 
 -11   8   9       16.31       17.18      2.10 o 
 -10   8   9       29.14       32.25      4.01 o 
  -9   8   9        0.09       -0.26      0.68 o 
  -8   8   9       19.90       19.08      2.23 o 
  -7   8   9       63.71       59.79      1.71 o 
  -6   8   9       36.95        6.78      8.26 o 
  -5   8   9        1.94        1.68      0.82 o 
  -4   8   9       22.53       23.39      1.24 o 
  -3   8   9       64.19       68.27      2.49 o 
  -2   8   9       19.91       17.50      1.75 o 
  -1   8   9       29.42       37.11      2.11 o 
   0   8   9       75.28       73.52      3.12 o 
   1   8   9        0.06        0.08      1.18 o 
   2   8   9       10.05       14.00      2.19 o 
   3   8   9      169.40      189.06      3.90 o 
   4   8   9       75.21       92.55      2.84 o 
 -23   0  10       14.55       12.51      1.03 o 
 -22   0  10        0.77        1.08      0.74 o 
 -21   0  10      368.25      382.92      5.25 o 
 -20   0  10       23.05       21.95      1.37 o 
 -19   0  10      496.39      504.69      6.74 o 
 -18   0  10       15.91       14.78      1.36 o 
 -17   0  10       17.38       17.18      1.72 o 
 -16   0  10      287.66      288.71      4.91 o 
 -15   0  10      400.25      408.48      5.86 o 
 -14   0  10     1278.29     1270.99     12.64 o 
 -13   0  10      141.56      143.16      2.33 o 
 -12   0  10      211.12      201.32      2.56 o 
 -11   0  10      188.49      251.42      2.70 o 
 -10   0  10       23.14       15.58      0.70 o 
  -9   0  10      199.82      200.31      2.05 o 
  -8   0  10      406.75      512.58      4.02 o 
  -7   0  10      978.12      975.85      7.56 o 
  -6   0  10     2698.46     3063.76     24.36 o 
  -5   0  10      187.50      251.84      3.32 o 
  -4   0  10      324.85      331.17      3.07 o 
  -3   0  10      959.35     1007.35     15.81 o 
  -2   0  10       36.14       40.96      1.27 o 
  -1   0  10      117.16      146.45      2.13 o 
   0   0  10     3552.41     3821.31     43.03 o 
   1   0  10      157.56      157.72      2.63 o 
   2   0  10      554.44      502.82      5.74 o 
   3   0  10      313.81      295.66      4.36 o 
   4   0  10      727.11      673.65      7.73 o 
   5   0  10        6.67       10.76      1.18 o 
   6   0  10       48.38       46.57      2.16 o 
   7   0  10      430.43      402.69      6.12 o 
   8   0  10       20.47       19.65      1.49 o 
   9   0  10      771.25      782.00     10.19 o 
  10   0  10       82.04       77.83      2.19 o 
  11   0  10      389.65      355.88      6.18 o 
  12   0  10       33.46       40.96      2.14 o 
  13   0  10       58.06       47.51      2.44 o 
  14   0  10       38.52       46.16      2.81 o 
 -22   1  10        1.31        1.29      0.49 o 
 -21   1  10       44.66       48.23      1.10 o 
 -20   1  10        3.33        3.96      0.64 o 
 -19   1  10        0.04        0.13      0.46 o 
 -18   1  10       12.62       10.29      0.74 o 
 -17   1  10       21.37       19.81      0.84 o 
 -16   1  10       42.66       44.79      1.18 o 
 -15   1  10      758.58      730.40      6.07 o 
 -14   1  10      173.98      147.28      1.88 o 
 -13   1  10        0.33        0.30      0.49 o 
 -12   1  10      190.48      167.26      1.99 o 
 -11   1  10      300.94      283.81      2.69 o 
 -10   1  10       56.83       53.94      0.95 o 
  -9   1  10      169.49      182.87      1.64 o 
  -8   1  10      581.05      541.70      3.54 o 
  -7   1  10      478.98      490.11      2.85 o 
  -6   1  10     1066.13     1081.61      5.91 o 
  -5   1  10     1589.50     1528.02      8.55 o 
  -4   1  10      124.42      140.88      1.24 o 
  -3   1  10      218.55      229.34      1.53 o 
  -2   1  10       64.76       60.98      0.83 o 
  -1   1  10      228.82      201.55      1.84 o 
   0   1  10      600.44      527.85      3.85 o 
   1   1  10      607.88      596.61      4.34 o 
   2   1  10       31.11       22.57      0.98 o 
   3   1  10       94.65       92.10      1.54 o 
   4   1  10      241.82      261.81      2.74 o 
   5   1  10       44.74       48.17      1.51 o 
   6   1  10      342.45      339.06      3.74 o 
   7   1  10      242.59      228.67      2.89 o 
   8   1  10       62.56       73.81      1.72 o 
   9   1  10      119.65      104.07      2.09 o 
  10   1  10       12.76       14.01      1.14 o 
  11   1  10      162.08      143.73      2.28 o 
  12   1  10        6.55        2.06      0.69 o 
  13   1  10       93.94      102.90      1.98 o 
  14   1  10        1.21        0.70      0.64 o 
 -22   2  10      108.62      110.84      1.66 o 
 -21   2  10       39.86       43.06      0.93 o 
 -20   2  10       59.42       60.82      1.11 o 
 -19   2  10       73.60       83.79      1.52 o 
 -18   2  10       73.86       79.24      1.51 o 
 -17   2  10       15.90       17.25      1.05 o 
 -16   2  10      104.30       99.18      1.75 o 
 -15   2  10      208.48      184.68      2.35 o 
 -14   2  10        1.17        2.72      0.70 o 
 -13   2  10      174.69      176.95      2.21 o 
 -12   2  10      914.30      835.87      7.30 o 
 -11   2  10     1042.23     1056.31      8.91 o 
 -10   2  10      104.37      124.30      1.93 o 
  -9   2  10      108.29      107.91      1.80 o 
  -8   2  10     1775.64     1894.69     16.78 o 
  -7   2  10       32.24       31.09      0.71 o 
  -6   2  10      419.94      399.57      3.07 o 
  -5   2  10      385.34      402.70      2.75 o 
  -4   2  10        1.68        2.45      0.52 o 
  -3   2  10       51.21       28.32      0.67 o 
  -2   2  10      580.32      580.39      4.14 o 
  -1   2  10        9.74        8.29      0.57 o 
   0   2  10     1043.39     1069.45      8.67 o 
   1   2  10       99.36      100.40      1.53 o 
   2   2  10      200.58      200.64      2.57 o 
   3   2  10       26.27       24.16      0.98 o 
   4   2  10       42.72       29.46      1.05 o 
   5   2  10      639.95      640.73      5.74 o 
   6   2  10      379.48      354.47      3.57 o 
   7   2  10      143.39      140.95      2.02 o 
   8   2  10      735.56      714.20      6.96 o 
   9   2  10       41.92       38.96      1.50 o 
  10   2  10        7.67        7.42      0.88 o 
  11   2  10       13.55       15.24      0.98 o 
  12   2  10        0.01        0.23      0.64 o 
  13   2  10        7.14        3.43      0.84 o 
 -21   3  10       48.89       54.92      1.23 o 
 -20   3  10        6.17        4.15      0.66 o 
 -19   3  10        0.23        0.63      0.61 o 
 -18   3  10       18.79       16.77      0.99 o 
 -17   3  10       16.02       17.25      1.01 o 
 -16   3  10       76.27       76.31      1.44 o 
 -15   3  10      296.75      310.82      3.32 o 
 -14   3  10       35.55       33.88      1.13 o 
 -13   3  10      652.29      647.47      5.62 o 
 -12   3  10     1587.28     1514.11     13.02 o 
 -11   3  10     1632.21     1557.45     13.19 o 
 -10   3  10       15.98       18.44      1.14 o 
  -9   3  10        4.10        3.33      0.86 o 
  -8   3  10       34.49       31.35      1.45 o 
  -7   3  10     1552.36     1625.06     15.18 o 
  -6   3  10      135.35      133.03      1.95 o 
  -5   3  10       10.11        4.42      0.63 o 
  -4   3  10      149.03      133.11      1.95 o 
  -3   3  10       49.08       42.00      1.09 o 
  -2   3  10      187.66      187.87      2.31 o 
  -1   3  10        0.19        1.81      0.63 o 
   0   3  10      126.69      124.59      1.79 o 
   1   3  10       23.40       21.38      1.01 o 
   2   3  10      272.83      264.93      3.07 o 
   3   3  10       98.26      100.89      1.72 o 
   4   3  10     1181.45     1130.03     10.96 o 
   5   3  10      369.45      347.60      3.42 o 
   6   3  10       40.16       41.18      1.19 o 
   7   3  10        4.29        2.91      0.77 o 
   8   3  10      147.57      138.60      2.20 o 
   9   3  10       58.52       52.92      1.54 o 
  10   3  10       32.17       36.60      1.20 o 
  11   3  10       11.29       15.14      0.97 o 
  12   3  10        9.48       11.44      1.59 o 
  13   3  10       50.83       62.95      1.66 o 
 -20   4  10        2.60        1.61      0.62 o 
 -19   4  10       60.47       59.09      1.24 o 
 -18   4  10       61.14       59.38      1.40 o 
 -17   4  10      314.73      340.66      3.26 o 
 -16   4  10       87.92       85.76      1.53 o 
 -15   4  10     1062.62     1071.45      8.95 o 
 -14   4  10      272.85      255.31      3.05 o 
 -13   4  10       12.36       13.35      0.99 o 
 -12   4  10       34.60       33.43      1.42 o 
 -11   4  10      317.98      323.92      4.08 o 
 -10   4  10      365.72      348.30      4.37 o 
  -9   4  10      106.83       88.70      2.03 o 
  -8   4  10       82.93       92.03      2.71 o 
  -7   4  10       51.17       59.68      1.77 o 
  -6   4  10       47.85       42.85      1.77 o 
  -5   4  10        9.81        9.60      1.25 o 
  -4   4  10       21.31       18.81      1.23 o 
  -3   4  10      109.00       89.66      1.74 o 
  -2   4  10      102.20       93.03      1.77 o 
  -1   4  10        8.02        8.92      0.94 o 
   0   4  10      300.10      295.21      3.05 o 
   1   4  10        1.89        0.71      0.59 o 
   2   4  10        1.27        0.92      0.61 o 
   3   4  10        0.24        0.35      0.57 o 
   4   4  10      102.16       90.76      1.76 o 
   5   4  10       16.00       16.64      1.20 o 
   6   4  10       93.99       91.16      2.11 o 
   7   4  10      490.01      493.97      5.77 o 
   8   4  10       34.11       32.83      1.57 o 
   9   4  10       28.50       24.32      1.22 o 
  10   4  10        5.53        5.04      0.97 o 
  11   4  10       47.16       51.09      1.42 o 
  12   4  10       11.46       11.53      1.61 o 
 -19   5  10      191.86      218.68      3.47 o 
 -18   5  10       30.15       28.26      0.95 o 
 -17   5  10       14.96       20.82      1.21 o 
 -16   5  10        1.78        1.84      0.74 o 
 -15   5  10      203.99      210.19      2.91 o 
 -14   5  10       76.05       81.96      1.81 o 
 -13   5  10       45.95       43.71      1.79 o 
 -12   5  10       67.99       68.04      2.08 o 
 -11   5  10      120.21      120.37      2.80 o 
 -10   5  10       63.42       71.75      1.78 o 
  -9   5  10      516.35      491.03      5.62 o 
  -8   5  10      339.80      348.66      4.67 o 
  -7   5  10      691.04      679.61      7.26 o 
  -6   5  10      130.42      149.88      3.08 o 
  -5   5  10      135.11      126.19      3.03 o 
  -4   5  10      192.67      147.95      2.38 o 
  -3   5  10        0.59        0.77      0.68 o 
  -2   5  10       15.87       11.70      1.00 o 
  -1   5  10      101.55       86.30      1.77 o 
   0   5  10      113.09      117.25      1.95 o 
   1   5  10      104.86      102.67      2.15 o 
   2   5  10      240.68      237.95      3.32 o 
   3   5  10       98.23       97.93      2.55 o 
   4   5  10        7.03        6.02      0.97 o 
   5   5  10      147.68      153.00      2.55 o 
   6   5  10       22.39       23.25      1.36 o 
   7   5  10       11.12       10.34      1.15 o 
   8   5  10       61.99       61.85      1.71 o 
   9   5  10       23.47       21.05      2.46 o 
  10   5  10        0.00        0.76      0.80 o 
 -17   6  10       46.37       61.62      1.55 o 
 -16   6  10       13.80       15.20      1.36 o 
 -15   6  10       24.23       23.76      1.00 o 
 -14   6  10       10.95       13.16      1.24 o 
 -13   6  10       85.47       81.91      1.95 o 
 -12   6  10       98.03       92.24      2.12 o 
 -11   6  10       49.14       56.29      1.85 o 
 -10   6  10        2.20        2.99      1.02 o 
  -9   6  10      105.29      100.91      2.19 o 
  -8   6  10        0.26        0.67      0.83 o 
  -7   6  10       13.56       13.30      1.11 o 
  -6   6  10      355.63      322.33      4.69 o 
  -5   6  10        4.39        3.72      0.97 o 
  -4   6  10      341.17      329.38      3.99 o 
  -3   6  10       38.59       37.87      1.53 o 
  -2   6  10      140.50      145.61      2.60 o 
  -1   6  10       62.86       69.24      1.67 o 
   0   6  10       42.22       39.11      1.52 o 
   1   6  10      133.51      136.01      2.62 o 
   2   6  10        0.57        0.77      0.86 o 
   3   6  10        0.10        0.43      0.77 o 
   4   6  10        6.85        5.71      1.06 o 
   5   6  10      109.57      117.17      2.36 o 
   6   6  10       25.90       29.07      2.46 o 
   7   6  10        2.90        1.37      0.87 o 
   8   6  10        0.53       -0.21      0.83 o 
 -14   7  10       11.09       13.37      1.11 o 
 -13   7  10        0.01        0.60      0.66 o 
 -12   7  10        4.75        2.15      0.74 o 
 -11   7  10       14.92       11.62      2.06 o 
 -10   7  10       61.42       54.43      3.71 o 
  -9   7  10       77.34       83.67      1.77 o 
  -8   7  10        2.44        1.14      0.65 o 
  -7   7  10        4.17        3.06      0.95 o 
  -6   7  10        1.30        0.72      0.78 o 
  -5   7  10      138.96      138.41      2.82 o 
  -4   7  10       62.10       60.87      1.75 o 
  -3   7  10        5.59        8.70      1.11 o 
  -2   7  10       12.42       10.45      1.02 o 
  -1   7  10       20.71       20.67      1.36 o 
   0   7  10      141.66      150.70      5.23 o 
   1   7  10       50.58       57.07      2.40 o 
   2   7  10       48.18       53.67      2.36 o 
   3   7  10       39.68       42.27      3.32 o 
   4   7  10       15.49       13.35      1.31 o 
   5   7  10       69.16       77.83      2.66 o 
   6   7  10        7.62        5.75      1.35 o 
 -10   8  10        0.01        0.61      0.91 o 
  -9   8  10        4.53        2.05      1.34 o 
  -8   8  10       40.83       40.38     20.93 o 
  -7   8  10        5.94        3.83      1.45 o 
  -6   8  10        6.50        7.73      0.86 o 
  -5   8  10       13.70       12.22      0.99 o 
  -4   8  10       21.77       18.16      1.55 o 
  -3   8  10        0.47        0.43      1.17 o 
  -2   8  10        2.28        1.71      1.09 o 
  -1   8  10       82.37       97.72      3.31 o 
   0   8  10        0.58        0.85      1.20 o 
   1   8  10       34.79       44.21      1.93 o 
 -22   1  11        1.02        1.13      0.53 o 
 -21   1  11        3.45        2.03      0.55 o 
 -20   1  11       32.27       30.07      0.95 o 
 -19   1  11        0.88        0.45      0.53 o 
 -18   1  11       25.55       18.65      0.80 o 
 -17   1  11      112.82      102.40      1.57 o 
 -16   1  11      276.55      246.08      2.63 o 
 -15   1  11       99.47       89.29      1.77 o 
 -14   1  11       43.62       43.70      1.30 o 
 -13   1  11        1.79        1.96      0.86 o 
 -12   1  11      172.25      168.35      2.21 o 
 -11   1  11       34.13       37.55      1.15 o 
 -10   1  11      188.62      194.94      2.14 o 
  -9   1  11      919.32      855.40      6.69 o 
  -8   1  11       34.12       39.61      0.97 o 
  -7   1  11      155.74      158.01      1.84 o 
  -6   1  11      255.89      259.01      2.07 o 
  -5   1  11      514.95      498.23      3.46 o 
  -4   1  11        1.01        2.13      0.47 o 
  -3   1  11       80.05       66.11      1.14 o 
  -2   1  11       21.58       20.00      0.97 o 
  -1   1  11       21.49       24.90      1.02 o 
   0   1  11       35.39       37.18      1.17 o 
   1   1  11       99.42       91.22      1.78 o 
   2   1  11      467.71      467.63      4.47 o 
   3   1  11      145.25      153.79      1.98 o 
   4   1  11      270.74      264.54      3.15 o 
   5   1  11       36.78       37.95      1.28 o 
   6   1  11       51.45       49.36      1.40 o 
   7   1  11       30.35       28.46      1.65 o 
   8   1  11        0.75        0.85      0.79 o 
   9   1  11        0.40        1.36      0.76 o 
  10   1  11       27.47       21.06      1.08 o 
  11   1  11       11.71        9.61      1.37 o 
  12   1  11       20.01       16.37      0.81 o 
  13   1  11       10.40        7.85      1.71 o 
 -22   2  11        5.43        3.13      0.75 o 
 -21   2  11        0.68        0.44      0.38 o 
 -20   2  11        0.04        0.29      0.46 o 
 -19   2  11        3.53        2.97      0.68 o 
 -18   2  11       13.03       16.30      0.86 o 
 -17   2  11       42.66       45.28      1.17 o 
 -16   2  11       31.43       36.73      1.15 o 
 -15   2  11       30.55       26.36      1.08 o 
 -14   2  11        0.37       -0.08      0.59 o 
 -13   2  11      144.63      136.39      2.10 o 
 -12   2  11     1584.21     1546.43     13.89 o 
 -11   2  11      220.22      213.97      2.76 o 
 -10   2  11      931.46      907.63      8.53 o 
  -9   2  11        1.66        1.58      0.72 o 
  -8   2  11      168.26      157.45      2.21 o 
  -7   2  11      136.68      142.70      1.78 o 
  -6   2  11        8.83       11.49      1.11 o 
  -5   2  11        9.39       12.96      0.78 o 
  -4   2  11       35.51       34.20      0.89 o 
  -3   2  11       46.74       47.12      1.17 o 
  -2   2  11      149.31      154.50      2.20 o 
  -1   2  11      182.67      162.38      2.64 o 
   0   2  11      131.46      123.94      2.11 o 
   1   2  11       52.03       49.25      1.28 o 
   2   2  11        6.71        8.47      0.77 o 
   3   2  11      179.09      172.64      2.44 o 
   4   2  11      352.35      340.05      3.65 o 
   5   2  11        4.59        6.30      0.93 o 
   6   2  11        0.15        1.33      0.77 o 
   7   2  11      195.72      217.31      3.01 o 
   8   2  11       20.48       23.44      1.12 o 
   9   2  11       13.91       14.99      1.13 o 
  10   2  11        6.06        2.52      0.71 o 
  11   2  11        0.10        0.30      0.49 o 
  12   2  11       26.99       29.88      1.15 o 
 -21   3  11       40.41       48.18      1.21 o 
 -20   3  11       18.31       17.53      0.79 o 
 -19   3  11       24.14       24.46      0.94 o 
 -18   3  11        5.30        5.06      0.75 o 
 -17   3  11        1.59        2.08      0.71 o 
 -16   3  11      534.50      521.73      4.67 o 
 -15   3  11      185.54      185.70      2.45 o 
 -14   3  11      565.73      550.69      5.29 o 
 -13   3  11       15.37       17.25      1.15 o 
 -12   3  11     1053.34     1069.83      9.84 o 
 -11   3  11      275.90      267.02      3.17 o 
 -10   3  11      208.45      199.65      2.62 o 
  -9   3  11       73.99       87.04      1.98 o 
  -8   3  11      129.37      125.69      2.29 o 
  -7   3  11       84.18       95.52      1.99 o 
  -6   3  11      438.82      428.02      4.29 o 
  -5   3  11       11.05       11.15      1.09 o 
  -4   3  11        0.29        0.68      0.90 o 
  -3   3  11       11.16       14.71      1.00 o 
  -2   3  11        2.41        2.28      0.75 o 
  -1   3  11        1.81        1.52      0.86 o 
   0   3  11      329.28      328.59      3.60 o 
   1   3  11        0.72        0.60      0.63 o 
   2   3  11       83.99       79.19      1.58 o 
   3   3  11       63.72       55.23      1.60 o 
   4   3  11        1.23        0.80      0.65 o 
   5   3  11       49.82       55.15      1.49 o 
   6   3  11       12.39       14.96      1.03 o 
   7   3  11        2.91        2.75      0.63 o 
   8   3  11       12.59       14.46      0.98 o 
   9   3  11        1.17        0.35      0.67 o 
  10   3  11       85.01       87.36      6.65 o 
  11   3  11       17.91       16.74      2.17 o 
 -20   4  11        0.01        0.56      0.80 o 
 -19   4  11        3.13        1.53      0.44 o 
 -18   4  11        0.42        0.49      0.50 o 
 -17   4  11      518.94      552.28      4.53 o 
 -16   4  11      564.67      563.45      5.56 o 
 -15   4  11       17.55       18.95      1.20 o 
 -14   4  11       11.27       13.40      1.34 o 
 -13   4  11        1.89        3.52      1.02 o 
 -12   4  11       97.14       93.08      2.06 o 
 -11   4  11       17.35       16.10      1.28 o 
 -10   4  11      232.89      225.05      3.42 o 
  -9   4  11       37.35       42.75      1.62 o 
  -8   4  11      191.95      179.77      3.12 o 
  -7   4  11       30.31       25.49      1.54 o 
  -6   4  11       66.87       64.21      2.14 o 
  -5   4  11        4.21        5.50      1.18 o 
  -4   4  11        1.23        0.32      0.81 o 
  -3   4  11      134.83      156.18      2.61 o 
  -2   4  11      156.14      147.49      2.53 o 
  -1   4  11       17.27       11.68      1.05 o 
   0   4  11        5.14        4.00      0.73 o 
   1   4  11      307.27      295.66      3.24 o 
   2   4  11      252.19      256.87      3.08 o 
   3   4  11        4.56        5.31      0.74 o 
   4   4  11       30.29       32.11      1.17 o 
   5   4  11      150.62      150.49      2.56 o 
   6   4  11       17.44       17.84      1.27 o 
   7   4  11       40.34       44.59      1.43 o 
   8   4  11        7.51       10.25      0.97 o 
   9   4  11       86.84       88.72      1.97 o 
  10   4  11        3.26        1.62      0.62 o 
 -18   5  11      123.02      141.86      2.25 o 
 -17   5  11        6.80        9.21      0.73 o 
 -16   5  11       13.54       15.01      1.18 o 
 -15   5  11        0.09        0.09      0.71 o 
 -14   5  11       18.66       17.44      1.29 o 
 -13   5  11       67.03       60.33      1.93 o 
 -12   5  11        0.00        0.34      0.78 o 
 -11   5  11      264.18      243.35      3.28 o 
 -10   5  11      152.60      142.75      2.36 o 
  -9   5  11      185.66      172.91      3.13 o 
  -8   5  11       19.32       20.28      1.60 o 
  -7   5  11       26.24       28.49      1.82 o 
  -6   5  11      527.19      527.44      6.39 o 
  -5   5  11        5.61        9.03      1.26 o 
  -4   5  11      294.97      298.58      4.12 o 
  -3   5  11      101.66       75.35      1.90 o 
  -2   5  11      257.15      240.83      2.98 o 
  -1   5  11       58.10       49.86      1.38 o 
   0   5  11      145.58      144.09      2.29 o 
   1   5  11      114.49      115.10      2.37 o 
   2   5  11       71.75       72.26      1.73 o 
   3   5  11       11.55       13.51      1.36 o 
   4   5  11       41.45       41.09      1.37 o 
   5   5  11      113.61      114.16      2.08 o 
   6   5  11       10.14        8.88      0.92 o 
   7   5  11        1.61        1.02      0.64 o 
   8   5  11       40.83       36.55      1.45 o 
   9   5  11       43.33       44.76      1.47 o 
 -16   6  11        0.31        1.10      0.70 o 
 -15   6  11       38.90       45.05      5.03 o 
 -14   6  11       18.02       17.09      1.72 o 
 -13   6  11       57.08       56.33      1.71 o 
 -12   6  11       26.10       25.68      1.94 o 
 -11   6  11       24.35       22.48      1.36 o 
 -10   6  11      144.44      136.01      2.71 o 
  -9   6  11        0.05        0.58      0.73 o 
  -8   6  11      211.12      196.91      3.63 o 
  -7   6  11      479.14      430.50      5.97 o 
  -6   6  11        2.32        4.00      0.99 o 
  -5   6  11       45.67       31.07      1.49 o 
  -4   6  11       68.30       73.83      1.84 o 
  -3   6  11        2.69        0.53      0.63 o 
  -2   6  11      182.63      192.64      3.16 o 
  -1   6  11        0.63       -0.19      0.70 o 
   0   6  11        2.38        1.64      0.73 o 
   1   6  11        5.09        6.08      1.10 o 
   2   6  11       15.72       17.34      1.60 o 
   3   6  11        2.37        1.65      0.99 o 
   4   6  11        8.86        7.27      1.45 o 
   5   6  11       18.99       18.12      1.42 o 
   6   6  11      117.48      128.80      2.82 o 
   7   6  11       44.72       58.82      6.10 o 
 -13   7  11       34.03       35.50      1.75 o 
 -12   7  11       48.86       47.08      1.81 o 
 -11   7  11       17.47       19.15      2.54 o 
 -10   7  11       19.06       18.49      2.46 o 
  -9   7  11        0.22        0.27      0.71 o 
  -8   7  11       10.83       10.93      1.05 o 
  -7   7  11       49.99       51.21      2.25 o 
  -6   7  11       36.21       37.84      1.85 o 
  -5   7  11        0.07        0.33      0.94 o 
  -4   7  11       61.83       64.44      1.61 o 
  -3   7  11        0.77        0.37      0.61 o 
  -2   7  11       62.72       66.09      1.98 o 
  -1   7  11      190.69      207.61      3.94 o 
   0   7  11      410.30      419.28     10.22 o 
   1   7  11      107.04      129.37      4.58 o 
   2   7  11       18.86       17.85      1.61 o 
   3   7  11       57.72       70.77      2.35 o 
   4   7  11        4.33        3.20      1.12 o 
  -8   8  11       25.89       29.24     15.67 o 
  -7   8  11       23.89       28.12      2.68 o 
  -6   8  11        6.79        3.63      1.66 o 
  -5   8  11        1.14        1.83      1.55 o 
  -4   8  11        8.88        6.95      1.84 o 
  -3   8  11       82.67       85.31      3.47 o 
  -2   8  11       17.33       16.51      4.27 o 
 -22   0  12       20.68       22.28      1.62 o 
 -21   0  12       54.70       61.13      1.49 o 
 -20   0  12      379.01      348.42      4.57 o 
 -19   0  12       96.40       99.81      2.09 o 
 -18   0  12       57.66       71.62      1.84 o 
 -17   0  12       21.91       19.99      1.54 o 
 -16   0  12     1331.73     1343.03     19.22 o 
 -15   0  12      110.02      120.82      4.56 o 
 -14   0  12      638.76      631.32      9.80 o 
 -13   0  12      902.01      878.71     13.20 o 
 -12   0  12       94.88      103.16      3.08 o 
 -11   0  12       88.21       87.19      1.94 o 
 -10   0  12      130.05      119.74      2.16 o 
  -9   0  12      374.61      380.17      4.54 o 
  -8   0  12       86.33       95.79      1.87 o 
  -7   0  12        0.00        0.36      0.64 o 
  -6   0  12        1.66        2.02      1.00 o 
  -5   0  12     1529.73     1477.06     15.99 o 
  -4   0  12       18.25       25.99      1.54 o 
  -3   0  12      465.92      497.75      8.29 o 
  -2   0  12      755.99      712.23      9.54 o 
  -1   0  12      127.69      123.57      2.88 o 
   0   0  12      846.36      906.79     12.55 o 
   1   0  12       25.12       17.89      1.62 o 
   2   0  12      764.57      771.88     10.84 o 
   3   0  12     1053.42     1117.78     15.78 o 
   4   0  12        1.74        0.04      0.66 o 
   5   0  12        0.01        0.17      0.72 o 
   6   0  12        1.78        1.11      0.98 o 
   7   0  12        0.32        0.62      0.79 o 
   8   0  12       57.71       61.25      1.78 o 
   9   0  12       37.11       38.97      1.96 o 
  10   0  12        7.75        4.14      1.23 o 
  11   0  12        0.50        0.96      0.92 o 
 -22   1  12       14.21       13.80      0.97 o 
 -21   1  12        1.37        0.97      0.50 o 
 -20   1  12       50.84       53.96      1.24 o 
 -19   1  12        3.64        2.34      0.73 o 
 -18   1  12        3.24        5.38      0.76 o 
 -17   1  12       96.29       90.63      1.63 o 
 -16   1  12      408.05      383.58      4.48 o 
 -15   1  12      721.87      738.79      7.55 o 
 -14   1  12      296.03      318.63      3.71 o 
 -13   1  12       42.01       40.32      1.32 o 
 -12   1  12      258.68      240.43      2.94 o 
 -11   1  12       68.59       75.45      1.48 o 
 -10   1  12       74.68       62.64      1.22 o 
  -9   1  12      251.49      263.72      2.54 o 
  -8   1  12      138.39      159.60      1.99 o 
  -7   1  12     1635.78     1523.74     13.65 o 
  -6   1  12       55.05       57.20      1.29 o 
  -5   1  12     1925.70     1918.14     19.64 o 
  -4   1  12       36.63       37.16      1.05 o 
  -3   1  12       18.25       19.38      0.99 o 
  -2   1  12      238.77      258.34      3.06 o 
  -1   1  12      234.52      235.14      2.89 o 
   0   1  12      408.98      411.07      4.47 o 
   1   1  12     1034.59      985.48      9.33 o 
   2   1  12      414.66      407.69      5.32 o 
   3   1  12       25.75       25.14      1.17 o 
   4   1  12       16.99       16.49      1.07 o 
   5   1  12       26.30       26.62      1.18 o 
   6   1  12       93.02      101.40      1.86 o 
   7   1  12       61.57       57.36      1.50 o 
   8   1  12       55.62       60.24      1.35 o 
   9   1  12        3.35        2.13      0.74 o 
  10   1  12        0.05        0.01      0.54 o 
  11   1  12        0.10       -0.01      0.42 o 
 -21   2  12       23.48       30.03      0.95 o 
 -20   2  12       78.98       83.48      1.24 o 
 -19   2  12       48.46       45.04      1.01 o 
 -18   2  12       40.14       41.39      1.15 o 
 -17   2  12        0.71        1.07      0.66 o 
 -16   2  12        1.56        2.04      0.82 o 
 -15   2  12       54.44       55.47      1.65 o 
 -14   2  12      261.79      216.24      2.65 o 
 -13   2  12       92.16       84.39      1.71 o 
 -12   2  12      204.14      177.34      2.54 o 
 -11   2  12       14.42       18.93      1.12 o 
 -10   2  12     1597.31     1534.84     14.68 o 
  -9   2  12     2666.72     2563.56     22.76 o 
  -8   2  12       24.77       25.45      1.20 o 
  -7   2  12      184.77      170.60      2.04 o 
  -6   2  12      224.11      227.05      2.59 o 
  -5   2  12       65.06       55.66      1.41 o 
  -4   2  12      497.13      468.32      4.95 o 
  -3   2  12        5.45        4.50      0.87 o 
  -2   2  12       64.47       56.71      1.88 o 
  -1   2  12        1.26        3.18      1.14 o 
   0   2  12        0.45        1.80      1.12 o 
   1   2  12        2.01        1.71      1.14 o 
   2   2  12        0.79        0.96      0.75 o 
   3   2  12       93.10       99.71      1.85 o 
   4   2  12        0.45        1.24      0.77 o 
   5   2  12      271.92      265.82      3.27 o 
   6   2  12       87.84       96.40      1.71 o 
   7   2  12       77.39       79.59      1.51 o 
   8   2  12      188.97      187.35      2.47 o 
   9   2  12       52.53       49.24      1.21 o 
  10   2  12        0.07        0.33      0.45 o 
  11   2  12        3.73        7.05      0.84 o 
 -20   3  12       37.86       41.07      1.05 o 
 -19   3  12      174.60      185.57      2.04 o 
 -18   3  12       10.93       12.80      0.88 o 
 -17   3  12      187.60      194.28      2.40 o 
 -16   3  12        0.20        0.38      0.57 o 
 -15   3  12       56.88       56.41      1.37 o 
 -14   3  12      371.11      383.01      4.00 o 
 -13   3  12        0.34        0.35      0.63 o 
 -12   3  12      515.60      472.02      4.86 o 
 -11   3  12      696.88      649.23      6.96 o 
 -10   3  12      376.87      354.92      4.20 o 
  -9   3  12      227.85      191.62      2.77 o 
  -8   3  12        0.37        1.44      0.79 o 
  -7   3  12       94.81       91.39      2.21 o 
  -6   3  12        0.35        0.22      0.85 o 
  -5   3  12      172.85      171.99      2.79 o 
  -4   3  12       27.95       27.50      1.47 o 
  -3   3  12      181.49      170.60      2.53 o 
  -2   3  12      104.33      100.20      1.94 o 
  -1   3  12      347.27      335.22      3.93 o 
   0   3  12       12.69       17.50      1.37 o 
   1   3  12      441.71      439.00      5.08 o 
   2   3  12        4.09        4.54      0.85 o 
   3   3  12       98.29       91.71      1.79 o 
   4   3  12       69.42       64.96      1.47 o 
   5   3  12      448.18      434.73      4.99 o 
   6   3  12       64.56       68.99      1.77 o 
   7   3  12        1.05        0.55      0.63 o 
   8   3  12       81.30       77.30      1.98 o 
   9   3  12        2.29        0.64      0.85 o 
  10   3  12        3.95        3.59      0.95 o 
 -19   4  12       34.60       45.72      1.57 o 
 -18   4  12        0.12        0.13      0.52 o 
 -17   4  12       34.89       42.64      1.18 o 
 -16   4  12        5.90        6.13      0.93 o 
 -15   4  12       39.38       41.88      1.35 o 
 -14   4  12       41.09       36.25      1.37 o 
 -13   4  12        0.30        0.13      0.72 o 
 -12   4  12       14.79       15.60      1.26 o 
 -11   4  12        3.05        2.39      0.89 o 
 -10   4  12      248.82      252.37      3.48 o 
  -9   4  12        0.28       -0.36      0.73 o 
  -8   4  12      170.13      157.91      4.49 o 
  -7   4  12       20.12       18.38      1.58 o 
  -6   4  12        1.07        0.13      1.00 o 
  -5   4  12       42.02       41.93      1.75 o 
  -4   4  12      413.84      388.68      5.07 o 
  -3   4  12       13.59        7.44      1.26 o 
  -2   4  12       25.85       27.14      1.46 o 
  -1   4  12      686.04      658.39      7.56 o 
   0   4  12      271.39      256.73      3.74 o 
   1   4  12       40.32       37.51      1.13 o 
   2   4  12       63.17       62.33      1.40 o 
   3   4  12        8.74        8.58      0.76 o 
   4   4  12      137.06      127.73      2.01 o 
   5   4  12       64.07       63.82      1.69 o 
   6   4  12       74.48       74.55      1.69 o 
   7   4  12       38.74       40.26      1.28 o 
   8   4  12       15.62       16.84      2.75 o 
   9   4  12        0.66        0.44      0.75 o 
 -18   5  12       17.86       22.51      1.09 o 
 -17   5  12        0.29        0.47      0.56 o 
 -16   5  12        1.38        1.29      0.73 o 
 -15   5  12      127.85      129.43      2.34 o 
 -14   5  12        3.20        3.46      1.00 o 
 -13   5  12       45.44       45.79      1.49 o 
 -12   5  12       24.14       27.34      1.37 o 
 -11   5  12       93.98       94.58      1.87 o 
 -10   5  12       30.08       26.74      1.33 o 
  -9   5  12        3.01        2.66      0.81 o 
  -8   5  12        7.40        6.90      1.29 o 
  -7   5  12        0.21        0.34      1.12 o 
  -6   5  12       64.85       65.90      1.99 o 
  -5   5  12        3.90        1.99      1.10 o 
  -4   5  12      134.64      124.06      3.16 o 
  -3   5  12        5.41        1.74      0.99 o 
  -2   5  12      204.07      205.21      3.10 o 
  -1   5  12       71.51       55.16      1.58 o 
   0   5  12      128.88      125.07      2.21 o 
   1   5  12        1.57        1.37      0.75 o 
   2   5  12       29.20       30.64      1.22 o 
   3   5  12       16.05       18.93      1.34 o 
   4   5  12        3.24        4.22      0.94 o 
   5   5  12        4.35        3.69      0.75 o 
   6   5  12        2.07        2.72      0.75 o 
   7   5  12        0.42        0.46      0.56 o 
 -16   6  12        5.19        3.67      1.15 o 
 -15   6  12       35.28       39.65      1.46 o 
 -14   6  12        0.01        0.20      0.78 o 
 -13   6  12       13.80       14.26      1.14 o 
 -12   6  12        1.76        1.69      0.82 o 
 -11   6  12       23.25       25.71      1.25 o 
 -10   6  12       19.72       24.65      1.27 o 
  -9   6  12       45.95       44.99      1.91 o 
  -8   6  12        0.60        0.42      0.97 o 
  -7   6  12        0.98        1.78      1.02 o 
  -6   6  12      144.19      142.63      2.94 o 
  -5   6  12       36.59       32.60      1.40 o 
  -4   6  12      277.89      280.47      3.74 o 
  -3   6  12      196.85      202.58      2.96 o 
  -2   6  12       55.82       58.87      2.00 o 
  -1   6  12      122.66      128.96      2.20 o 
   0   6  12       87.29       97.63      1.75 o 
   1   6  12       56.12       61.52      1.86 o 
   2   6  12        0.90        0.49      0.77 o 
   3   6  12       31.51       35.35      1.32 o 
   4   6  12       18.97       23.00      1.98 o 
   5   6  12       16.39       15.36      1.23 o 
 -12   7  12        3.22        1.19      0.84 o 
 -11   7  12        6.11        2.11      1.03 o 
 -10   7  12       25.30       26.02      1.64 o 
  -9   7  12        0.05        0.09      0.74 o 
  -8   7  12       80.95       82.11      1.96 o 
  -7   7  12       10.58        8.74      0.90 o 
  -6   7  12       90.96       91.81      2.27 o 
  -5   7  12       59.27       51.54      1.90 o 
  -4   7  12        2.71        0.87      0.87 o 
  -3   7  12        2.91        1.75      0.80 o 
  -2   7  12       64.79       57.60      1.40 o 
  -1   7  12      212.36      236.35     11.19 o 
   0   7  12       56.49       53.08      2.37 o 
   1   7  12        5.37        4.49      2.06 o 
   2   7  12        3.31        1.49      1.69 o 
 -21   1  13       34.65       37.71      1.56 o 
 -20   1  13       46.58       42.21      1.70 o 
 -19   1  13        1.38        1.77      0.83 o 
 -18   1  13        0.00        0.23      0.71 o 
 -17   1  13      109.74      101.93      1.95 o 
 -16   1  13        7.63       10.33      1.05 o 
 -15   1  13      320.11      296.45      3.53 o 
 -14   1  13      208.13      198.72      2.81 o 
 -13   1  13      123.49      114.08      1.97 o 
 -12   1  13      273.62      250.01      3.23 o 
 -11   1  13      344.48      327.44      3.85 o 
 -10   1  13        2.22        2.84      0.71 o 
  -9   1  13        6.06        5.10      0.72 o 
  -8   1  13        0.38        0.83      0.59 o 
  -7   1  13      450.50      421.53      4.76 o 
  -6   1  13       20.56       27.05      1.10 o 
  -5   1  13      272.22      263.04      3.47 o 
  -4   1  13        0.01        1.16      0.81 o 
  -3   1  13      106.58      112.92      2.06 o 
  -2   1  13      467.80      447.45      4.78 o 
  -1   1  13       12.99       15.56      1.08 o 
   0   1  13      357.84      355.67      4.60 o 
   1   1  13      243.86      231.18      3.35 o 
   2   1  13        0.01        0.62      0.93 o 
   3   1  13       18.80       19.44      1.28 o 
   4   1  13       65.07       64.15      1.80 o 
   5   1  13       65.44       79.30      1.65 o 
   6   1  13       15.17       13.97      0.96 o 
   7   1  13        2.05        1.08      0.67 o 
   8   1  13        5.77        4.54      0.67 o 
   9   1  13       13.88       11.85      0.78 o 
  10   1  13       16.28       20.45      0.99 o 
 -21   2  13       13.84       17.13      1.24 o 
 -20   2  13       10.43       12.52      0.95 o 
 -19   2  13       22.58       20.96      0.94 o 
 -18   2  13       55.84       58.26      1.29 o 
 -17   2  13      111.46      113.80      1.89 o 
 -16   2  13       75.47       79.22      1.62 o 
 -15   2  13        9.64        9.98      1.06 o 
 -14   2  13      137.25      128.67      2.06 o 
 -13   2  13       19.04       11.28      1.01 o 
 -12   2  13        1.91        1.89      0.78 o 
 -11   2  13       73.56       64.14      1.52 o 
 -10   2  13      230.19      214.56      2.65 o 
  -9   2  13     1022.96      991.59      9.34 o 
  -8   2  13        1.74        1.93      0.77 o 
  -7   2  13      616.48      565.15      5.98 o 
  -6   2  13       30.03       28.07      1.10 o 
  -5   2  13      191.68      183.69      2.86 o 
  -4   2  13      113.22      112.18      2.50 o 
  -3   2  13       72.15       70.93      2.04 o 
  -2   2  13       17.02       17.62      1.49 o 
  -1   2  13      322.60      354.61      4.86 o 
   0   2  13      154.84      166.19      3.08 o 
   1   2  13       13.21       12.93      1.54 o 
   2   2  13        5.56        6.28      1.34 o 
   3   2  13       92.89      100.97      2.59 o 
   4   2  13       35.14       41.39      1.40 o 
   5   2  13        2.52        3.64      0.77 o 
   6   2  13        3.03        1.89      0.66 o 
   7   2  13        1.28        0.58      0.55 o 
   8   2  13        3.21        2.59      0.70 o 
   9   2  13       12.52       12.78      1.32 o 
 -20   3  13        0.88        0.86      0.52 o 
 -19   3  13      102.69      103.11      1.62 o 
 -18   3  13        0.27        0.71      0.58 o 
 -17   3  13        8.37        9.58      0.88 o 
 -16   3  13      167.54      174.20      2.15 o 
 -15   3  13       49.12       47.14      1.35 o 
 -14   3  13       14.94       14.54      1.12 o 
 -13   3  13        1.27        1.13      0.84 o 
 -12   3  13        1.79        2.29      0.85 o 
 -11   3  13       26.61       20.07      1.19 o 
 -10   3  13      224.50      214.93      2.96 o 
  -9   3  13       16.53       17.08      1.23 o 
  -8   3  13       74.48       75.67      2.13 o 
  -7   3  13        0.00        0.10      0.75 o 
  -6   3  13        9.67        8.39      1.08 o 
  -5   3  13        7.38        3.16      1.05 o 
  -4   3  13       32.07       35.40      1.50 o 
  -3   3  13      185.84      183.18      2.84 o 
  -2   3  13       12.28       10.97      0.99 o 
  -1   3  13       23.37       24.53      1.22 o 
   0   3  13      332.47      336.01      4.77 o 
   1   3  13        5.57        5.30      1.27 o 
   2   3  13      152.66      153.83      2.73 o 
   3   3  13      392.20      416.00      5.50 o 
   4   3  13        8.52        7.65      1.06 o 
   5   3  13       88.32       82.52      1.68 o 
   6   3  13        1.07        1.14      0.69 o 
   7   3  13        6.98        2.39      0.76 o 
   8   3  13       42.79       47.19      2.10 o 
 -19   4  13       25.66       21.32      1.16 o 
 -18   4  13        3.32        1.56      0.62 o 
 -17   4  13       29.04       29.42      1.03 o 
 -16   4  13       97.11      102.21      1.79 o 
 -15   4  13       50.55       55.33      1.42 o 
 -14   4  13      151.21      159.07      2.44 o 
 -13   4  13       27.88       29.39      1.42 o 
 -12   4  13        3.69        4.17      1.15 o 
 -11   4  13       49.61       46.98      1.60 o 
 -10   4  13       89.34       87.04      2.06 o 
  -9   4  13        2.94        2.78      1.05 o 
  -8   4  13       17.60       19.98      1.78 o 
  -7   4  13       88.25       84.60      2.16 o 
  -6   4  13       43.60       37.89      1.69 o 
  -5   4  13      270.29      251.51      4.06 o 
  -4   4  13       90.72       89.27      2.03 o 
  -3   4  13      581.03      599.18      6.49 o 
  -2   4  13      238.28      226.79      3.45 o 
  -1   4  13      113.33      112.12      2.66 o 
   0   4  13       18.53       14.40      1.28 o 
   1   4  13       12.45       12.30      0.98 o 
   2   4  13        0.46       -0.17      0.63 o 
   3   4  13        0.41        0.24      0.49 o 
   4   4  13       41.80       41.16      1.16 o 
   5   4  13        0.62        0.13      0.55 o 
   6   4  13       79.48       84.56      1.95 o 
   7   4  13       12.43        9.19      1.55 o 
 -17   5  13       47.19       51.38      1.40 o 
 -16   5  13       27.88       27.38      1.11 o 
 -15   5  13        1.07        0.11      0.45 o 
 -14   5  13        5.98        4.13      0.78 o 
 -13   5  13       22.18       23.38      1.23 o 
 -12   5  13        6.47        9.25      1.00 o 
 -11   5  13      144.83      142.95      2.32 o 
 -10   5  13       16.11       18.89      1.40 o 
  -9   5  13       41.48       46.40      1.73 o 
  -8   5  13        0.22        1.27      1.02 o 
  -7   5  13       39.04       45.87      1.81 o 
  -6   5  13       17.12       17.40      1.76 o 
  -5   5  13      144.88      135.81      2.59 o 
  -4   5  13       15.24       11.30      2.26 o 
  -3   5  13       12.47        8.96      2.32 o 
  -2   5  13      181.58      155.49      2.71 o 
  -1   5  13       27.02       22.85      1.31 o 
   0   5  13        1.91        3.83      0.82 o 
   1   5  13       11.60        7.09      0.92 o 
   2   5  13        5.85        2.35      0.77 o 
   3   5  13        1.60        1.24      0.77 o 
   4   5  13        1.42        1.05      0.57 o 
   5   5  13      101.78      112.34      2.06 o 
   6   5  13        1.01        0.39      2.41 o 
 -14   6  13        1.45        0.90      0.61 o 
 -13   6  13       20.85       22.83      1.12 o 
 -12   6  13        4.21        1.89      0.72 o 
 -11   6  13       10.48       11.82      1.20 o 
 -10   6  13      150.32      147.46      2.87 o 
  -9   6  13       20.17       23.01      1.47 o 
  -8   6  13       30.55       24.80      1.42 o 
  -7   6  13        1.02        0.91      0.84 o 
  -6   6  13       52.45       46.20      1.51 o 
  -5   6  13      188.20      176.57      2.68 o 
  -4   6  13       13.45       12.34      1.59 o 
  -3   6  13       46.02       48.72      1.38 o 
  -2   6  13        0.16       -0.28      0.85 o 
  -1   6  13       12.62       14.52      1.72 o 
   0   6  13        0.22        0.56      0.62 o 
   1   6  13       10.08       12.37      1.27 o 
   2   6  13       16.57       16.04      1.41 o 
   3   6  13        0.32        0.18      0.97 o 
 -10   7  13        8.21       10.92      1.07 o 
  -9   7  13       34.80       34.27      1.45 o 
  -8   7  13       31.00       32.47      2.13 o 
  -7   7  13        0.02        0.19      0.67 o 
  -6   7  13        0.00        0.19      0.80 o 
  -5   7  13       36.18       34.25      2.97 o 
  -4   7  13       22.92       18.75      1.62 o 
  -3   7  13        3.72        2.18      1.65 o 
  -2   7  13        8.46       11.04      2.01 o 
 -20   0  14       12.83       18.65      3.32 o 
 -19   0  14       92.41      101.92      3.39 o 
 -18   0  14      515.37      510.62      9.74 o 
 -17   0  14       59.69       47.18      2.84 o 
 -16   0  14       81.45       96.48      4.51 o 
 -15   0  14       68.02       62.47      3.33 o 
 -14   0  14       98.44      101.26      4.06 o 
 -13   0  14       89.53       88.24      2.93 o 
 -12   0  14       52.82       60.52      2.26 o 
 -11   0  14       40.64       46.56      1.67 o 
 -10   0  14       15.61       16.18      1.28 o 
  -9   0  14       20.86       15.08      1.34 o 
  -8   0  14       20.93       14.66      1.10 o 
  -7   0  14      219.34      219.19      4.23 o 
  -6   0  14        0.60        0.67      1.04 o 
  -5   0  14       10.21        7.15      1.22 o 
  -4   0  14      412.30      399.00      6.05 o 
  -3   0  14     1360.52     1379.61     18.51 o 
  -2   0  14     2340.22     2415.27     31.76 o 
  -1   0  14        0.53       -0.07      1.08 o 
   0   0  14     2838.36     2944.26     39.80 o 
   1   0  14        4.98        2.86      1.19 o 
   2   0  14      357.23      372.74      5.96 o 
   3   0  14      117.35      125.63      2.94 o 
   4   0  14      152.46      147.55      3.50 o 
   5   0  14        5.62        2.06      1.62 o 
   6   0  14        0.01       -0.07      1.07 o 
   7   0  14        9.59       11.42      3.74 o 
   8   0  14       22.00       35.53      1.74 o 
 -20   1  14        4.62        6.09      1.26 o 
 -19   1  14       38.74       37.53      1.33 o 
 -18   1  14       56.74       57.87      1.54 o 
 -17   1  14       89.14       96.99      2.18 o 
 -16   1  14        0.11        0.35      0.88 o 
 -15   1  14       90.98       68.77      2.14 o 
 -14   1  14       69.37       67.86      1.71 o 
 -13   1  14       26.13       20.96      1.46 o 
 -12   1  14      141.42      139.62      2.25 o 
 -11   1  14       57.95       50.74      1.41 o 
 -10   1  14        1.03        0.72      0.59 o 
  -9   1  14      205.31      171.97      2.21 o 
  -8   1  14       27.45       18.02      1.05 o 
  -7   1  14       79.26       71.36      1.46 o 
  -6   1  14      697.46      699.09      7.14 o 
  -5   1  14      398.01      380.19      4.65 o 
  -4   1  14      586.03      583.39      6.33 o 
  -3   1  14      238.99      234.07      3.44 o 
  -2   1  14      494.89      519.39      6.12 o 
  -1   1  14       81.06       85.12      1.97 o 
   0   1  14      198.77      213.34      3.32 o 
   1   1  14        1.77        0.72      0.83 o 
   2   1  14       27.43       38.44      1.57 o 
   3   1  14        2.05        2.47      0.90 o 
   4   1  14        4.98        4.30      1.07 o 
   5   1  14        1.50        3.87      1.05 o 
   6   1  14        4.61        5.51      1.00 o 
   7   1  14       22.86       23.34      0.83 o 
   8   1  14        0.03       -0.03      0.72 o 
 -20   2  14       69.80       75.53      1.74 o 
 -19   2  14       72.33       75.10      1.65 o 
 -18   2  14       67.62       65.15      1.32 o 
 -17   2  14       16.14       18.79      0.91 o 
 -16   2  14       38.12       39.00      1.25 o 
 -15   2  14       15.05       13.29      0.95 o 
 -14   2  14      359.09      351.45      3.73 o 
 -13   2  14        0.30        0.33      0.55 o 
 -12   2  14       10.33       13.42      0.90 o 
 -11   2  14        8.37        4.51      0.82 o 
 -10   2  14        7.70        6.69      0.92 o 
  -9   2  14       13.87       10.15      1.00 o 
  -8   2  14      241.31      216.97      3.56 o 
  -7   2  14      179.67      186.36      3.18 o 
  -6   2  14      309.32      283.07      3.56 o 
  -5   2  14      405.48      378.00      4.96 o 
  -4   2  14       41.00       43.18      1.89 o 
  -3   2  14      186.61      191.35      4.02 o 
  -2   2  14        6.04        6.35      1.38 o 
  -1   2  14       55.40       52.72      1.94 o 
   0   2  14       96.31      100.70      2.56 o 
   1   2  14       20.00       23.98      1.87 o 
   2   2  14      320.72      338.78      4.67 o 
   3   2  14      226.33      230.66      3.57 o 
   4   2  14       32.60       32.42      1.54 o 
   5   2  14       48.85       48.35      1.70 o 
   6   2  14       83.58       88.00      1.60 o 
   7   2  14        5.54        2.26      0.73 o 
   8   2  14       25.21       28.61      3.21 o 
 -19   3  14       99.57      106.99      1.65 o 
 -18   3  14       54.47       59.23      1.15 o 
 -17   3  14      154.63      159.00      2.09 o 
 -16   3  14       46.19       43.96      1.15 o 
 -15   3  14        0.71        0.51      0.52 o 
 -14   3  14       46.94       45.58      1.42 o 
 -13   3  14       39.77       36.60      1.34 o 
 -12   3  14       47.81       44.76      1.45 o 
 -11   3  14        8.37        7.52      1.09 o 
 -10   3  14        0.22        0.63      0.69 o 
  -9   3  14      417.38      394.90      5.24 o 
  -8   3  14        0.14        0.48      0.91 o 
  -7   3  14        1.04        2.12      0.87 o 
  -6   3  14        2.87        3.55      1.13 o 
  -5   3  14       20.09       18.22      1.46 o 
  -4   3  14      127.50      122.91      3.16 o 
  -3   3  14       83.25       72.19      2.13 o 
  -2   3  14      411.08      427.78      5.38 o 
  -1   3  14        0.11        0.61      1.06 o 
   0   3  14       25.30       22.64      1.50 o 
   1   3  14        4.70        6.53      1.06 o 
   2   3  14        1.48        2.02      0.99 o 
   3   3  14       15.05       13.40      1.13 o 
   4   3  14       95.38      100.83      2.10 o 
   5   3  14       96.63       96.94      1.64 o 
   6   3  14        3.04        1.33      0.73 o 
   7   3  14        3.30        2.73      1.16 o 
 -18   4  14       15.88       21.22      1.17 o 
 -17   4  14      280.22      326.90      3.73 o 
 -16   4  14       25.08       23.68      1.11 o 
 -15   4  14       16.56       18.37      1.07 o 
 -14   4  14        0.70        0.37      0.64 o 
 -13   4  14        0.95        1.10      0.73 o 
 -12   4  14        1.07        0.35      0.67 o 
 -11   4  14        0.01        0.32      0.66 o 
 -10   4  14       16.34       16.35      1.69 o 
  -9   4  14        0.42        0.52      0.83 o 
  -8   4  14       26.65       28.28      1.56 o 
  -7   4  14        1.75        2.47      1.26 o 
  -6   4  14      355.40      351.95      4.68 o 
  -5   4  14      134.40      133.41      3.17 o 
  -4   4  14       37.49       28.11      1.42 o 
  -3   4  14      162.10      156.01      2.81 o 
  -2   4  14       41.30       45.20      1.80 o 
  -1   4  14      270.28      267.84      3.68 o 
   0   4  14        7.40        9.98      1.14 o 
   1   4  14        2.59        3.45      0.81 o 
   2   4  14       73.48       63.39      1.46 o 
   3   4  14       16.44       15.21      1.61 o 
   4   4  14        4.22        3.92      0.74 o 
   5   4  14        2.08        1.52      1.02 o 
 -16   5  14        1.02        1.93      0.70 o 
 -15   5  14       26.84       33.96      1.16 o 
 -14   5  14        0.36       -0.01      0.45 o 
 -13   5  14        7.56        7.97      0.91 o 
 -12   5  14       13.66       14.19      0.94 o 
 -11   5  14       11.18       11.72      1.28 o 
 -10   5  14        4.48        4.35      0.97 o 
  -9   5  14        6.54        5.31      1.07 o 
  -8   5  14        8.93       13.64      1.23 o 
  -7   5  14       33.81       30.47      1.49 o 
  -6   5  14       11.10        9.60      1.32 o 
  -5   5  14       92.28       95.21      2.17 o 
  -4   5  14        1.64        1.09      0.81 o 
  -3   5  14       47.60       53.21      1.63 o 
  -2   5  14       93.00      111.10      2.22 o 
  -1   5  14      111.44      117.37      2.95 o 
   0   5  14       61.67       55.79      1.46 o 
   1   5  14        1.58        1.13      0.52 o 
   2   5  14        1.58        0.95      0.87 o 
   3   5  14       42.42       49.42      2.47 o 
 -12   6  14       15.07       15.75      1.13 o 
 -11   6  14        6.40        7.45      1.29 o 
 -10   6  14       15.22       15.15      1.17 o 
  -9   6  14        7.39        7.30      1.11 o 
  -8   6  14        0.05       -0.31      0.69 o 
  -7   6  14       47.71       46.90      1.63 o 
  -6   6  14       61.50       68.32      1.98 o 
  -5   6  14       23.32       22.88      1.15 o 
  -4   6  14        8.89       10.34      1.54 o 
  -3   6  14       32.03       27.82      1.28 o 
  -2   6  14        1.45        0.46      0.69 o 
  -1   6  14       14.20       14.10      2.30 o 
   0   6  14        2.19        0.66      0.78 o 
 -19   1  15       13.56       13.54      1.30 o 
 -18   1  15       62.88       64.99      2.27 o 
 -17   1  15       24.92       28.35      1.32 o 
 -16   1  15       22.23       20.11      1.19 o 
 -15   1  15       17.74       25.04      1.58 o 
 -14   1  15       10.43        8.93      1.24 o 
 -13   1  15        5.43        2.46      0.86 o 
 -12   1  15      128.60      111.49      2.03 o 
 -11   1  15      106.76      103.97      2.13 o 
 -10   1  15        5.20        4.59      0.78 o 
  -9   1  15        0.46        0.05      0.56 o 
  -8   1  15        7.24        6.88      0.87 o 
  -7   1  15       23.01       30.22      1.31 o 
  -6   1  15      250.77      225.66      3.03 o 
  -5   1  15        0.09        0.32      0.67 o 
  -4   1  15      414.22      418.22      4.71 o 
  -3   1  15        0.06        1.00      0.99 o 
  -2   1  15       43.62       52.69      1.94 o 
  -1   1  15       58.14       57.55      2.13 o 
   0   1  15       75.60       79.80      1.86 o 
   1   1  15      410.87      419.39      5.21 o 
   2   1  15      140.74      137.28      2.43 o 
   3   1  15      526.47      565.58      6.24 o 
   4   1  15       10.16        7.90      1.10 o 
   5   1  15      224.26      258.05      3.91 o 
   6   1  15        0.21        0.59      0.59 o 
 -19   2  15       12.58       15.60      1.22 o 
 -18   2  15       43.07       41.74      1.54 o 
 -17   2  15       26.39       25.46      0.94 o 
 -16   2  15       30.24       31.66      1.16 o 
 -15   2  15       13.33       13.18      1.03 o 
 -14   2  15        7.59        8.92      0.82 o 
 -13   2  15        4.15        1.57      0.75 o 
 -12   2  15        3.10        3.21      0.81 o 
 -11   2  15      200.27      183.82      2.54 o 
 -10   2  15       70.15       51.73      3.35 o 
  -9   2  15      209.71      192.15      4.08 o 
  -8   2  15       62.93       64.27      2.09 o 
  -7   2  15       37.00       40.77      1.81 o 
  -6   2  15       57.35       56.77      1.68 o 
  -5   2  15        2.24        3.26      1.03 o 
  -4   2  15       29.25       28.93      2.78 o 
  -3   2  15        0.68        1.15      0.93 o 
  -2   2  15       39.79       41.16      1.87 o 
  -1   2  15       62.25       63.37      1.95 o 
   0   2  15       18.94       25.23      1.71 o 
   1   2  15       34.74       33.09      1.73 o 
   2   2  15       10.30        9.21      1.30 o 
   3   2  15        1.56        1.41      0.88 o 
   4   2  15       50.06       54.60      2.05 o 
   5   2  15      129.36      144.96      2.35 o 
   6   2  15        0.08        0.16      0.64 o 
 -18   3  15       63.80       70.02      1.67 o 
 -17   3  15        9.54       10.38      0.94 o 
 -16   3  15        0.91        0.40      0.50 o 
 -15   3  15       58.61       55.90      1.23 o 
 -14   3  15       71.02       71.59      1.42 o 
 -13   3  15        4.51        2.32      0.70 o 
 -12   3  15        5.01        3.80      0.77 o 
 -11   3  15       48.07       47.57      1.62 o 
 -10   3  15      121.89      130.31      2.28 o 
  -9   3  15        3.51        1.72      0.82 o 
  -8   3  15       27.16       22.57      1.69 o 
  -7   3  15       27.56       28.56      1.75 o 
  -6   3  15        0.78        0.49      0.96 o 
  -5   3  15       39.18       32.59      1.88 o 
  -4   3  15      162.84      178.81      3.43 o 
  -3   3  15       19.21       22.39      2.11 o 
  -2   3  15        0.04        0.45      0.78 o 
  -1   3  15       27.93       31.17      1.60 o 
   0   3  15       60.48       56.23      1.71 o 
   1   3  15        6.07        4.96      1.04 o 
   2   3  15       17.24       17.91      1.90 o 
   3   3  15        9.63       10.19      1.17 o 
   4   3  15       44.08       45.80      1.47 o 
   5   3  15       32.95       40.28      5.19 o 
 -16   4  15        7.82       10.10      0.82 o 
 -15   4  15        0.13        0.07      0.41 o 
 -14   4  15        0.10        0.15      0.56 o 
 -13   4  15       24.55       27.46      1.03 o 
 -12   4  15       10.90       11.82      0.85 o 
 -11   4  15       27.11       25.90      1.39 o 
 -10   4  15        8.93       10.34      1.64 o 
  -9   4  15       73.86       65.68      1.79 o 
  -8   4  15        9.19       12.81      1.11 o 
  -7   4  15      131.11      135.38      2.46 o 
  -6   4  15       16.11       17.06      1.15 o 
  -5   4  15       80.69       84.75      2.01 o 
  -4   4  15      171.42      183.19      2.95 o 
  -3   4  15      222.11      237.54      3.36 o 
  -2   4  15      151.46      153.71      2.49 o 
  -1   4  15       66.19       70.42      2.02 o 
   0   4  15      106.00      111.46      2.70 o 
   1   4  15        0.74        1.09      0.57 o 
   2   4  15       56.68       54.88      2.24 o 
   3   4  15        3.28        1.88      2.08 o 
 -14   5  15       74.36       91.44      1.85 o 
 -13   5  15       26.26       35.15      1.31 o 
 -12   5  15        0.18        1.04      0.80 o 
 -11   5  15        0.00        0.11      0.58 o 
 -10   5  15       28.78       27.34      1.28 o 
  -9   5  15       13.13       12.23      1.06 o 
  -8   5  15       27.26       28.62      1.24 o 
  -7   5  15      134.47      138.07      2.25 o 
  -6   5  15      123.57      121.63      2.13 o 
  -5   5  15        0.05        0.76      0.64 o 
  -4   5  15        0.05        0.11      0.67 o 
  -3   5  15      215.50      228.96      4.71 o 
  -2   5  15       39.28       37.99      1.22 o 
  -1   5  15        3.10        1.77      0.59 o 
   0   5  15       57.59       57.43      2.85 o 
   1   5  15        0.23        0.16      1.13 o 
  -9   6  15       48.89       59.56      1.42 o 
  -8   6  15       52.03       53.09      1.34 o 
  -7   6  15       10.23       13.27      1.12 o 
  -6   6  15      113.25      122.08      2.44 o 
  -5   6  15       98.44      102.59      2.15 o 
  -4   6  15       32.35       29.04      1.48 o 
 -18   0  16       54.76       61.98      2.89 o 
 -17   0  16        1.66        2.51      2.22 o 
 -16   0  16       47.98       49.54      2.91 o 
 -15   0  16        6.80        6.55      2.13 o 
 -14   0  16        0.63       -0.20      1.01 o 
 -13   0  16        0.73        2.10      0.93 o 
 -12   0  16       11.13       11.44      1.24 o 
 -11   0  16        1.50        2.40      0.86 o 
 -10   0  16       59.56       51.47      1.59 o 
  -9   0  16       24.74       20.71      1.69 o 
  -8   0  16      181.33      176.82      4.02 o 
  -7   0  16       31.98       36.28      2.22 o 
  -6   0  16       58.47       53.47      2.30 o 
  -5   0  16       48.57       55.74      1.84 o 
  -4   0  16      411.91      415.82      5.98 o 
  -3   0  16      240.14      214.72      3.97 o 
  -2   0  16      349.01      348.81      5.24 o 
  -1   0  16      500.66      498.82      6.91 o 
   0   0  16      153.83      143.66      3.41 o 
   1   0  16      543.74      573.05     13.83 o 
   2   0  16       73.37       76.57      2.84 o 
   3   0  16      154.41      174.89      3.92 o 
   4   0  16        3.65        1.11      1.33 o 
 -18   1  16        1.31        1.86      0.96 o 
 -17   1  16       50.04       50.82      1.82 o 
 -16   1  16        3.57        4.66      0.86 o 
 -15   1  16       21.18       18.45      1.10 o 
 -14   1  16        2.70        2.23      0.82 o 
 -13   1  16       45.57       36.53      1.30 o 
 -12   1  16        1.26        0.83      0.74 o 
 -11   1  16      146.19      134.53      2.02 o 
 -10   1  16        3.60        1.49      0.70 o 
  -9   1  16        4.88        2.32      0.67 o 
  -8   1  16       59.91       54.37      1.38 o 
  -7   1  16       79.12       77.15      1.79 o 
  -6   1  16       29.13       35.60      1.37 o 
  -5   1  16       19.04       16.48      1.18 o 
  -4   1  16       68.89       65.94      2.24 o 
  -3   1  16      344.48      370.75      4.76 o 
  -2   1  16       22.03       22.76      1.43 o 
  -1   1  16        6.94        9.14      1.28 o 
   0   1  16        3.82        4.22      1.04 o 
   1   1  16       41.54       38.63      1.55 o 
   2   1  16       56.57       53.09      1.36 o 
   3   1  16      292.03      313.75      3.68 o 
   4   1  16       21.69       29.11      1.36 o 
 -18   2  16      154.66      181.17      3.26 o 
 -17   2  16        7.18        6.89      0.92 o 
 -16   2  16      203.04      231.95      2.96 o 
 -15   2  16        4.02        5.61      1.08 o 
 -14   2  16      396.42      394.14      3.92 o 
 -13   2  16      282.44      260.46      2.97 o 
 -12   2  16       84.57       62.72      1.38 o 
 -11   2  16       67.71       70.63      1.89 o 
 -10   2  16      129.44      116.66      2.27 o 
  -9   2  16       10.16        7.33      1.00 o 
  -8   2  16        0.84        1.08      1.01 o 
  -7   2  16       59.58       55.01      1.80 o 
  -6   2  16        5.41        4.58      0.93 o 
  -5   2  16       50.62       56.34      1.81 o 
  -4   2  16        0.85        0.70      0.80 o 
  -3   2  16       16.44       16.87      1.36 o 
  -2   2  16      183.15      191.97      3.23 o 
  -1   2  16      103.52      115.24      2.60 o 
   0   2  16      278.62      295.83      6.32 o 
   1   2  16       55.57       69.28      1.85 o 
   2   2  16       46.56       50.09      1.70 o 
   3   2  16        0.03       -0.13      0.55 o 
   4   2  16        0.01        0.64      0.71 o 
 -16   3  16        0.54       -0.04      0.51 o 
 -15   3  16       19.05       20.66      0.98 o 
 -14   3  16        8.28        6.62      0.61 o 
 -13   3  16       39.82       31.99      1.12 o 
 -12   3  16       90.72       89.14      2.15 o 
 -11   3  16       59.81       48.03      1.78 o 
 -10   3  16       33.58       33.37      1.50 o 
  -9   3  16       12.64       14.66      1.87 o 
  -8   3  16      187.79      178.66      3.08 o 
  -7   3  16        2.76        5.01      1.36 o 
  -6   3  16        3.92        5.55      1.21 o 
  -5   3  16       92.15       93.07      2.51 o 
  -4   3  16      101.14       96.68      2.44 o 
  -3   3  16       64.88       76.04      2.41 o 
  -2   3  16      113.72      117.48      2.18 o 
  -1   3  16        7.17       10.89      1.56 o 
   0   3  16        9.99        8.71      1.31 o 
   1   3  16       50.13       57.58      1.71 o 
   2   3  16       61.04       59.93      1.39 o 
 -15   4  16       23.66       24.70      1.40 o 
 -14   4  16        9.45       19.48      1.16 o 
 -13   4  16        1.88        1.36      0.67 o 
 -12   4  16        0.13        0.47      0.61 o 
 -11   4  16       91.96      105.84      1.99 o 
 -10   4  16       27.41       29.44      1.21 o 
  -9   4  16       69.70       77.14      1.69 o 
  -8   4  16        0.01        0.53      0.78 o 
  -7   4  16       38.21       46.94      1.33 o 
  -6   4  16        0.90        0.66      1.01 o 
  -5   4  16      217.14      235.49      4.03 o 
  -4   4  16        7.37        6.04      1.18 o 
  -3   4  16        0.14        0.06      0.76 o 
  -2   4  16       89.15      101.59      2.34 o 
  -1   4  16        0.14        0.60      0.76 o 
   0   4  16       13.03       13.99      2.48 o 
   1   4  16        4.92        3.50      1.54 o 
 -11   5  16        2.82        2.78      0.89 o 
 -10   5  16       15.57       17.77      1.17 o 
  -9   5  16        5.42        1.44      0.73 o 
  -8   5  16        0.14        0.36      0.52 o 
  -7   5  16       20.95       19.04      1.28 o 
  -6   5  16       11.61       14.76      1.32 o 
  -5   5  16       92.91       92.12      2.26 o 
  -4   5  16        0.08        0.03      0.70 o 
  -3   5  16       40.87       41.31      2.13 o 
 -17   1  17       40.46       46.56      1.38 o 
 -16   1  17        4.42        6.98      1.07 o 
 -15   1  17        0.00        0.48      0.61 o 
 -14   1  17        7.60        8.64      1.60 o 
 -13   1  17       37.85       38.86      1.04 o 
 -12   1  17        2.08        1.30      0.68 o 
 -11   1  17       96.46      100.51      1.99 o 
 -10   1  17        0.00        0.26      0.63 o 
  -9   1  17       22.78       18.32      0.99 o 
  -8   1  17        0.25        0.01      0.45 o 
  -7   1  17       62.47       61.29      1.48 o 
  -6   1  17        1.13        0.10      0.61 o 
  -5   1  17       48.15       49.70      1.48 o 
  -4   1  17       62.85       66.17      1.76 o 
  -3   1  17        0.10        0.38      0.71 o 
  -2   1  17       80.07       82.18      1.82 o 
  -1   1  17        0.15        0.48      1.02 o 
   0   1  17        7.65        5.24      0.96 o 
   1   1  17       59.44       64.32      1.60 o 
   2   1  17       10.73        6.94      0.98 o 
 -16   2  17        1.95        0.25      1.09 o 
 -15   2  17        1.65       -0.23      0.61 o 
 -14   2  17       55.94       51.81      1.43 o 
 -13   2  17        0.22        0.25      0.36 o 
 -12   2  17       37.28       50.47      1.46 o 
 -11   2  17       11.50       13.26      1.86 o 
 -10   2  17        0.06       -0.21      0.55 o 
  -9   2  17       15.55       13.58      1.44 o 
  -8   2  17       47.13       44.24      4.24 o 
  -7   2  17        0.00       -0.08      0.78 o 
  -6   2  17        1.94        1.43      0.68 o 
  -5   2  17        1.73        2.16      0.91 o 
  -4   2  17       35.30       39.93      1.34 o 
  -3   2  17        7.73       10.88      1.66 o 
  -2   2  17        0.11       -0.41      0.72 o 
  -1   2  17        1.99        1.18      0.79 o 
   0   2  17        1.12        1.20      0.80 o 
   1   2  17        1.54        2.24      0.81 o 
 -14   3  17      100.78      100.54      2.13 o 
 -13   3  17      107.85      103.97      2.06 o 
 -12   3  17        7.34        5.72      0.94 o 
 -11   3  17        1.77        0.87      0.71 o 
 -10   3  17      187.64      183.76      3.16 o 
  -9   3  17       17.15       21.02      2.07 o 
  -8   3  17       27.08       24.09      1.56 o 
  -7   3  17       23.27       34.17      1.72 o 
  -6   3  17      235.28      239.67      3.66 o 
  -5   3  17      117.00      114.51      2.25 o 
  -4   3  17       10.07       10.44      1.41 o 
  -3   3  17        6.21        5.46      1.09 o 
  -2   3  17       19.18       21.39      1.42 o 
  -1   3  17       19.84       21.72      1.26 o 
   0   3  17        2.46        2.39      0.80 o 
 -11   4  17        1.04        0.89      0.93 o 
 -10   4  17        2.01        0.74      0.90 o 
  -9   4  17        6.90        9.53      1.35 o 
  -8   4  17        3.60        0.45      0.98 o 
  -7   4  17       53.12       51.47      1.83 o 
  -6   4  17       75.53       75.55      2.24 o 
  -5   4  17       30.27       30.93      1.69 o 
  -4   4  17       17.27       19.95      1.40 o 
  -3   4  17       66.34       65.43      1.92 o 
 -15   0  18       27.93       24.88      2.24 o 
 -14   0  18      100.28       93.44      4.04 o 
 -13   0  18       11.73       18.21      2.45 o 
 -12   0  18       15.79       20.58      2.02 o 
 -11   0  18       64.93       74.69      2.22 o 
 -10   0  18       25.97       22.79      1.38 o 
  -9   0  18        1.84        1.01      0.96 o 
  -8   0  18       12.96        9.03      1.89 o 
  -7   0  18        2.56        1.68      1.17 o 
  -6   0  18       16.22       21.67      1.57 o 
  -5   0  18        2.24        0.43      0.94 o 
  -4   0  18       14.26       16.25      2.41 o 
  -3   0  18       44.22       62.89      3.24 o 
  -2   0  18      129.33      164.92      4.07 o 
  -1   0  18      114.96      124.37      3.44 o 
 -14   1  18        4.42        2.76      2.14 o 
 -13   1  18       31.42       36.18      2.63 o 
 -12   1  18        1.26        0.96      0.62 o 
 -11   1  18       44.46       39.72      1.34 o 
 -10   1  18       24.56       21.53      1.36 o 
  -9   1  18        1.30        1.36      0.51 o 
  -8   1  18       21.30       20.29      0.97 o 
  -7   1  18        8.66        5.47      0.77 o 
  -6   1  18       18.00       20.45      1.41 o 
  -5   1  18       55.34       60.02      1.35 o 
  -4   1  18        8.16        7.45      1.22 o 
  -3   1  18        0.04        0.53      0.58 o 
  -2   1  18        0.92        0.58      0.64 o 
  -1   1  18        0.17        0.01      0.64 o 
 -13   2  18       25.46       23.33      2.87 o 
 -12   2  18       22.99       20.74      1.42 o 
 -11   2  18       35.31       32.98      1.82 o 
 -10   2  18        1.15        0.78      0.72 o 
  -9   2  18        0.23        0.11      0.71 o 
  -8   2  18       21.27       26.72      2.44 o 
  -7   2  18        0.70        0.08      0.56 o 
  -6   2  18       15.10       16.42      1.15 o 
  -5   2  18       37.49       35.71      1.37 o 
  -4   2  18        7.66        3.79      0.86 o 
  -3   2  18        1.73        0.84      0.73 o 
 -10   3  18        0.91        0.78      0.73 o 
  -9   3  18       30.50       30.16      1.50 o 
  -8   3  18       93.95      102.58      2.23 o 
  -7   3  18        2.61        0.96      0.93 o 
  -6   3  18        4.89        1.92      0.92 o 
  -5   3  18       47.25       65.20      2.07 o 
                                                 
